# Supplementary material for: Survival and gene expression under different temperature and humidity regimes in ants
Source: PLoS One. 2017 Jul 31;12(7):e0181137. doi: 10.1371/journal.pone.0181137 (PMC5536355; doi:10.1371/journal.pone.0181137)
Supplement: S2 File — Survival data for the bioassay (formatted as individual survival for analysis with the survival package in R). (TXT) [file pone.0181137.s002.txt]

"ID" "Day" "Censored" "Colony" "Temp" "Humidity" "Population"
"F103_20_50_Furuskär_1" 7 1 "F103" "20" "50" "Furuskär"
"F103_20_50_Furuskär_2" 10 0 "F103" "20" "50" "Furuskär"
"F103_20_50_Furuskär_3" 10 0 "F103" "20" "50" "Furuskär"
"F103_20_50_Furuskär_4" 10 0 "F103" "20" "50" "Furuskär"
"F103_20_50_Furuskär_5" 10 0 "F103" "20" "50" "Furuskär"
"F103_20_50_Furuskär_6" 10 0 "F103" "20" "50" "Furuskär"
"F103_20_50_Furuskär_7" 10 0 "F103" "20" "50" "Furuskär"
"F103_20_50_Furuskär_8" 10 0 "F103" "20" "50" "Furuskär"
"F103_20_50_Furuskär_9" 10 0 "F103" "20" "50" "Furuskär"
"F103_20_50_Furuskär_10" 10 0 "F103" "20" "50" "Furuskär"
"F103_20_50_Furuskär_11" 10 0 "F103" "20" "50" "Furuskär"
"F103_20_50_Furuskär_12" 10 0 "F103" "20" "50" "Furuskär"
"F103_20_50_Furuskär_13" 10 0 "F103" "20" "50" "Furuskär"
"F103_20_50_Furuskär_14" 10 0 "F103" "20" "50" "Furuskär"
"F103_20_50_Furuskär_15" 10 0 "F103" "20" "50" "Furuskär"
"F103_20_50_Furuskär_16" 10 0 "F103" "20" "50" "Furuskär"
"F103_20_50_Furuskär_17" 10 0 "F103" "20" "50" "Furuskär"
"F103_20_50_Furuskär_18" 10 0 "F103" "20" "50" "Furuskär"
"F103_20_50_Furuskär_19" 10 0 "F103" "20" "50" "Furuskär"
"F110_20_50_Furuskär_1" 10 0 "F110" "20" "50" "Furuskär"
"F110_20_50_Furuskär_2" 10 0 "F110" "20" "50" "Furuskär"
"F110_20_50_Furuskär_3" 10 0 "F110" "20" "50" "Furuskär"
"F110_20_50_Furuskär_4" 10 0 "F110" "20" "50" "Furuskär"
"F110_20_50_Furuskär_5" 10 0 "F110" "20" "50" "Furuskär"
"F110_20_50_Furuskär_6" 10 0 "F110" "20" "50" "Furuskär"
"F110_20_50_Furuskär_7" 10 0 "F110" "20" "50" "Furuskär"
"F110_20_50_Furuskär_8" 10 0 "F110" "20" "50" "Furuskär"
"F110_20_50_Furuskär_9" 10 0 "F110" "20" "50" "Furuskär"
"F110_20_50_Furuskär_10" 10 0 "F110" "20" "50" "Furuskär"
"F110_20_50_Furuskär_11" 10 0 "F110" "20" "50" "Furuskär"
"F110_20_50_Furuskär_12" 10 0 "F110" "20" "50" "Furuskär"
"F110_20_50_Furuskär_13" 10 0 "F110" "20" "50" "Furuskär"
"F110_20_50_Furuskär_14" 10 0 "F110" "20" "50" "Furuskär"
"F110_20_50_Furuskär_15" 10 0 "F110" "20" "50" "Furuskär"
"F110_20_50_Furuskär_16" 10 0 "F110" "20" "50" "Furuskär"
"F110_20_50_Furuskär_17" 10 0 "F110" "20" "50" "Furuskär"
"F110_20_50_Furuskär_18" 10 0 "F110" "20" "50" "Furuskär"
"F110_20_50_Furuskär_19" 10 0 "F110" "20" "50" "Furuskär"
"F110_20_50_Furuskär_20" 10 0 "F110" "20" "50" "Furuskär"
"F118b_20_50_Furuskär_1" 10 0 "F118b" "20" "50" "Furuskär"
"F118b_20_50_Furuskär_2" 10 0 "F118b" "20" "50" "Furuskär"
"F118b_20_50_Furuskär_3" 10 0 "F118b" "20" "50" "Furuskär"
"F118b_20_50_Furuskär_4" 10 0 "F118b" "20" "50" "Furuskär"
"F118b_20_50_Furuskär_5" 10 0 "F118b" "20" "50" "Furuskär"
"F118b_20_50_Furuskär_6" 10 0 "F118b" "20" "50" "Furuskär"
"F118b_20_50_Furuskär_7" 10 0 "F118b" "20" "50" "Furuskär"
"F118b_20_50_Furuskär_8" 10 0 "F118b" "20" "50" "Furuskär"
"F118b_20_50_Furuskär_9" 10 0 "F118b" "20" "50" "Furuskär"
"F118b_20_50_Furuskär_10" 10 0 "F118b" "20" "50" "Furuskär"
"F118b_20_50_Furuskär_11" 10 0 "F118b" "20" "50" "Furuskär"
"F118b_20_50_Furuskär_12" 10 0 "F118b" "20" "50" "Furuskär"
"F118b_20_50_Furuskär_13" 10 0 "F118b" "20" "50" "Furuskär"
"F118b_20_50_Furuskär_14" 10 0 "F118b" "20" "50" "Furuskär"
"F118b_20_50_Furuskär_15" 10 0 "F118b" "20" "50" "Furuskär"
"F118b_20_50_Furuskär_16" 10 0 "F118b" "20" "50" "Furuskär"
"F118b_20_50_Furuskär_17" 10 0 "F118b" "20" "50" "Furuskär"
"F118b_20_50_Furuskär_18" 10 0 "F118b" "20" "50" "Furuskär"
"F118b_20_50_Furuskär_19" 10 0 "F118b" "20" "50" "Furuskär"
"F118b_20_50_Furuskär_20" 10 0 "F118b" "20" "50" "Furuskär"
"F145_20_50_Furuskär_1" 7 1 "F145" "20" "50" "Furuskär"
"F145_20_50_Furuskär_2" 10 0 "F145" "20" "50" "Furuskär"
"F145_20_50_Furuskär_3" 10 0 "F145" "20" "50" "Furuskär"
"F145_20_50_Furuskär_4" 10 0 "F145" "20" "50" "Furuskär"
"F145_20_50_Furuskär_5" 10 0 "F145" "20" "50" "Furuskär"
"F145_20_50_Furuskär_6" 10 0 "F145" "20" "50" "Furuskär"
"F145_20_50_Furuskär_7" 10 0 "F145" "20" "50" "Furuskär"
"F145_20_50_Furuskär_8" 10 0 "F145" "20" "50" "Furuskär"
"F145_20_50_Furuskär_9" 10 0 "F145" "20" "50" "Furuskär"
"F145_20_50_Furuskär_10" 10 0 "F145" "20" "50" "Furuskär"
"F145_20_50_Furuskär_11" 10 0 "F145" "20" "50" "Furuskär"
"F145_20_50_Furuskär_12" 10 0 "F145" "20" "50" "Furuskär"
"F145_20_50_Furuskär_13" 10 0 "F145" "20" "50" "Furuskär"
"F145_20_50_Furuskär_14" 10 0 "F145" "20" "50" "Furuskär"
"F145_20_50_Furuskär_15" 10 0 "F145" "20" "50" "Furuskär"
"F145_20_50_Furuskär_16" 10 0 "F145" "20" "50" "Furuskär"
"F145_20_50_Furuskär_17" 10 0 "F145" "20" "50" "Furuskär"
"F145_20_50_Furuskär_18" 10 0 "F145" "20" "50" "Furuskär"
"F145_20_50_Furuskär_19" 10 0 "F145" "20" "50" "Furuskär"
"F145_20_50_Furuskär_20" 10 0 "F145" "20" "50" "Furuskär"
"F145_20_50_Furuskär_21" 10 0 "F145" "20" "50" "Furuskär"
"F158_20_50_Furuskär_1" 1 1 "F158" "20" "50" "Furuskär"
"F158_20_50_Furuskär_2" 1 1 "F158" "20" "50" "Furuskär"
"F158_20_50_Furuskär_3" 10 0 "F158" "20" "50" "Furuskär"
"F158_20_50_Furuskär_4" 10 0 "F158" "20" "50" "Furuskär"
"F158_20_50_Furuskär_5" 10 0 "F158" "20" "50" "Furuskär"
"F158_20_50_Furuskär_6" 10 0 "F158" "20" "50" "Furuskär"
"F158_20_50_Furuskär_7" 10 0 "F158" "20" "50" "Furuskär"
"F158_20_50_Furuskär_8" 10 0 "F158" "20" "50" "Furuskär"
"F158_20_50_Furuskär_9" 10 0 "F158" "20" "50" "Furuskär"
"F158_20_50_Furuskär_10" 10 0 "F158" "20" "50" "Furuskär"
"F158_20_50_Furuskär_11" 10 0 "F158" "20" "50" "Furuskär"
"F158_20_50_Furuskär_12" 10 0 "F158" "20" "50" "Furuskär"
"F158_20_50_Furuskär_13" 10 0 "F158" "20" "50" "Furuskär"
"F158_20_50_Furuskär_14" 10 0 "F158" "20" "50" "Furuskär"
"F158_20_50_Furuskär_15" 10 0 "F158" "20" "50" "Furuskär"
"F158_20_50_Furuskär_16" 10 0 "F158" "20" "50" "Furuskär"
"F158_20_50_Furuskär_17" 10 0 "F158" "20" "50" "Furuskär"
"F158_20_50_Furuskär_18" 10 0 "F158" "20" "50" "Furuskär"
"F158_20_50_Furuskär_19" 10 0 "F158" "20" "50" "Furuskär"
"F158_20_50_Furuskär_20" 10 0 "F158" "20" "50" "Furuskär"
"F159_20_50_Furuskär_1" 10 0 "F159" "20" "50" "Furuskär"
"F159_20_50_Furuskär_2" 10 0 "F159" "20" "50" "Furuskär"
"F159_20_50_Furuskär_3" 10 0 "F159" "20" "50" "Furuskär"
"F159_20_50_Furuskär_4" 10 0 "F159" "20" "50" "Furuskär"
"F159_20_50_Furuskär_5" 10 0 "F159" "20" "50" "Furuskär"
"F159_20_50_Furuskär_6" 10 0 "F159" "20" "50" "Furuskär"
"F159_20_50_Furuskär_7" 10 0 "F159" "20" "50" "Furuskär"
"F159_20_50_Furuskär_8" 10 0 "F159" "20" "50" "Furuskär"
"F159_20_50_Furuskär_9" 10 0 "F159" "20" "50" "Furuskär"
"F159_20_50_Furuskär_10" 10 0 "F159" "20" "50" "Furuskär"
"F159_20_50_Furuskär_11" 10 0 "F159" "20" "50" "Furuskär"
"F159_20_50_Furuskär_12" 10 0 "F159" "20" "50" "Furuskär"
"F159_20_50_Furuskär_13" 10 0 "F159" "20" "50" "Furuskär"
"F159_20_50_Furuskär_14" 10 0 "F159" "20" "50" "Furuskär"
"F159_20_50_Furuskär_15" 10 0 "F159" "20" "50" "Furuskär"
"F159_20_50_Furuskär_16" 10 0 "F159" "20" "50" "Furuskär"
"F159_20_50_Furuskär_17" 10 0 "F159" "20" "50" "Furuskär"
"F159_20_50_Furuskär_18" 10 0 "F159" "20" "50" "Furuskär"
"F159_20_50_Furuskär_19" 10 0 "F159" "20" "50" "Furuskär"
"F159_20_50_Furuskär_20" 10 0 "F159" "20" "50" "Furuskär"
"F159_20_50_Furuskär_21" 10 0 "F159" "20" "50" "Furuskär"
"F159_20_50_Furuskär_22" 10 0 "F159" "20" "50" "Furuskär"
"F35_20_50_Furuskär_1" 10 0 "F35" "20" "50" "Furuskär"
"F35_20_50_Furuskär_2" 10 0 "F35" "20" "50" "Furuskär"
"F35_20_50_Furuskär_3" 10 0 "F35" "20" "50" "Furuskär"
"F35_20_50_Furuskär_4" 10 0 "F35" "20" "50" "Furuskär"
"F35_20_50_Furuskär_5" 10 0 "F35" "20" "50" "Furuskär"
"F35_20_50_Furuskär_6" 10 0 "F35" "20" "50" "Furuskär"
"F35_20_50_Furuskär_7" 10 0 "F35" "20" "50" "Furuskär"
"F35_20_50_Furuskär_8" 10 0 "F35" "20" "50" "Furuskär"
"F35_20_50_Furuskär_9" 10 0 "F35" "20" "50" "Furuskär"
"F35_20_50_Furuskär_10" 10 0 "F35" "20" "50" "Furuskär"
"F35_20_50_Furuskär_11" 10 0 "F35" "20" "50" "Furuskär"
"F35_20_50_Furuskär_12" 10 0 "F35" "20" "50" "Furuskär"
"F35_20_50_Furuskär_13" 10 0 "F35" "20" "50" "Furuskär"
"F35_20_50_Furuskär_14" 10 0 "F35" "20" "50" "Furuskär"
"F35_20_50_Furuskär_15" 10 0 "F35" "20" "50" "Furuskär"
"F35_20_50_Furuskär_16" 10 0 "F35" "20" "50" "Furuskär"
"F35_20_50_Furuskär_17" 10 0 "F35" "20" "50" "Furuskär"
"F35_20_50_Furuskär_18" 10 0 "F35" "20" "50" "Furuskär"
"F35_20_50_Furuskär_19" 10 0 "F35" "20" "50" "Furuskär"
"F35_20_50_Furuskär_20" 10 0 "F35" "20" "50" "Furuskär"
"F42_20_50_Furuskär_1" 10 0 "F42" "20" "50" "Furuskär"
"F42_20_50_Furuskär_2" 10 0 "F42" "20" "50" "Furuskär"
"F42_20_50_Furuskär_3" 10 0 "F42" "20" "50" "Furuskär"
"F42_20_50_Furuskär_4" 10 0 "F42" "20" "50" "Furuskär"
"F42_20_50_Furuskär_5" 10 0 "F42" "20" "50" "Furuskär"
"F42_20_50_Furuskär_6" 10 0 "F42" "20" "50" "Furuskär"
"F42_20_50_Furuskär_7" 10 0 "F42" "20" "50" "Furuskär"
"F42_20_50_Furuskär_8" 10 0 "F42" "20" "50" "Furuskär"
"F42_20_50_Furuskär_9" 10 0 "F42" "20" "50" "Furuskär"
"F42_20_50_Furuskär_10" 10 0 "F42" "20" "50" "Furuskär"
"F42_20_50_Furuskär_11" 10 0 "F42" "20" "50" "Furuskär"
"F42_20_50_Furuskär_12" 10 0 "F42" "20" "50" "Furuskär"
"F42_20_50_Furuskär_13" 10 0 "F42" "20" "50" "Furuskär"
"F42_20_50_Furuskär_14" 10 0 "F42" "20" "50" "Furuskär"
"F42_20_50_Furuskär_15" 10 0 "F42" "20" "50" "Furuskär"
"F42_20_50_Furuskär_16" 10 0 "F42" "20" "50" "Furuskär"
"F42_20_50_Furuskär_17" 10 0 "F42" "20" "50" "Furuskär"
"F42_20_50_Furuskär_18" 10 0 "F42" "20" "50" "Furuskär"
"F42_20_50_Furuskär_19" 10 0 "F42" "20" "50" "Furuskär"
"F42_20_50_Furuskär_20" 10 0 "F42" "20" "50" "Furuskär"
"F42_20_50_Furuskär_21" 10 0 "F42" "20" "50" "Furuskär"
"F76b_20_50_Furuskär_1" 7 1 "F76b" "20" "50" "Furuskär"
"F76b_20_50_Furuskär_2" 7 1 "F76b" "20" "50" "Furuskär"
"F76b_20_50_Furuskär_3" 8 1 "F76b" "20" "50" "Furuskär"
"F76b_20_50_Furuskär_4" 8 1 "F76b" "20" "50" "Furuskär"
"F76b_20_50_Furuskär_5" 8 1 "F76b" "20" "50" "Furuskär"
"F76b_20_50_Furuskär_6" 10 0 "F76b" "20" "50" "Furuskär"
"F76b_20_50_Furuskär_7" 10 0 "F76b" "20" "50" "Furuskär"
"F76b_20_50_Furuskär_8" 10 0 "F76b" "20" "50" "Furuskär"
"F76b_20_50_Furuskär_9" 10 0 "F76b" "20" "50" "Furuskär"
"F76b_20_50_Furuskär_10" 10 0 "F76b" "20" "50" "Furuskär"
"F76b_20_50_Furuskär_11" 10 0 "F76b" "20" "50" "Furuskär"
"F76b_20_50_Furuskär_12" 10 0 "F76b" "20" "50" "Furuskär"
"F76b_20_50_Furuskär_13" 10 0 "F76b" "20" "50" "Furuskär"
"F76b_20_50_Furuskär_14" 10 0 "F76b" "20" "50" "Furuskär"
"F76b_20_50_Furuskär_15" 10 0 "F76b" "20" "50" "Furuskär"
"F76b_20_50_Furuskär_16" 10 0 "F76b" "20" "50" "Furuskär"
"F76b_20_50_Furuskär_17" 10 0 "F76b" "20" "50" "Furuskär"
"F76b_20_50_Furuskär_18" 10 0 "F76b" "20" "50" "Furuskär"
"F76b_20_50_Furuskär_19" 10 0 "F76b" "20" "50" "Furuskär"
"F76b_20_50_Furuskär_20" 10 0 "F76b" "20" "50" "Furuskär"
"F86_20_50_Furuskär_1" 3 1 "F86" "20" "50" "Furuskär"
"F86_20_50_Furuskär_2" 10 0 "F86" "20" "50" "Furuskär"
"F86_20_50_Furuskär_3" 10 0 "F86" "20" "50" "Furuskär"
"F86_20_50_Furuskär_4" 10 0 "F86" "20" "50" "Furuskär"
"F86_20_50_Furuskär_5" 10 0 "F86" "20" "50" "Furuskär"
"F86_20_50_Furuskär_6" 10 0 "F86" "20" "50" "Furuskär"
"F86_20_50_Furuskär_7" 10 0 "F86" "20" "50" "Furuskär"
"F86_20_50_Furuskär_8" 10 0 "F86" "20" "50" "Furuskär"
"F86_20_50_Furuskär_9" 10 0 "F86" "20" "50" "Furuskär"
"F86_20_50_Furuskär_10" 10 0 "F86" "20" "50" "Furuskär"
"F86_20_50_Furuskär_11" 10 0 "F86" "20" "50" "Furuskär"
"F86_20_50_Furuskär_12" 10 0 "F86" "20" "50" "Furuskär"
"F86_20_50_Furuskär_13" 10 0 "F86" "20" "50" "Furuskär"
"F86_20_50_Furuskär_14" 10 0 "F86" "20" "50" "Furuskär"
"F86_20_50_Furuskär_15" 10 0 "F86" "20" "50" "Furuskär"
"F86_20_50_Furuskär_16" 10 0 "F86" "20" "50" "Furuskär"
"F86_20_50_Furuskär_17" 10 0 "F86" "20" "50" "Furuskär"
"F86_20_50_Furuskär_18" 10 0 "F86" "20" "50" "Furuskär"
"F86_20_50_Furuskär_19" 10 0 "F86" "20" "50" "Furuskär"
"F86_20_50_Furuskär_20" 10 0 "F86" "20" "50" "Furuskär"
"F90_20_50_Furuskär_1" 8 1 "F90" "20" "50" "Furuskär"
"F90_20_50_Furuskär_2" 10 0 "F90" "20" "50" "Furuskär"
"F90_20_50_Furuskär_3" 10 0 "F90" "20" "50" "Furuskär"
"F90_20_50_Furuskär_4" 10 0 "F90" "20" "50" "Furuskär"
"F90_20_50_Furuskär_5" 10 0 "F90" "20" "50" "Furuskär"
"F90_20_50_Furuskär_6" 10 0 "F90" "20" "50" "Furuskär"
"F90_20_50_Furuskär_7" 10 0 "F90" "20" "50" "Furuskär"
"F90_20_50_Furuskär_8" 10 0 "F90" "20" "50" "Furuskär"
"F90_20_50_Furuskär_9" 10 0 "F90" "20" "50" "Furuskär"
"F90_20_50_Furuskär_10" 10 0 "F90" "20" "50" "Furuskär"
"F90_20_50_Furuskär_11" 10 0 "F90" "20" "50" "Furuskär"
"F90_20_50_Furuskär_12" 10 0 "F90" "20" "50" "Furuskär"
"F90_20_50_Furuskär_13" 10 0 "F90" "20" "50" "Furuskär"
"F90_20_50_Furuskär_14" 10 0 "F90" "20" "50" "Furuskär"
"F90_20_50_Furuskär_15" 10 0 "F90" "20" "50" "Furuskär"
"F90_20_50_Furuskär_16" 10 0 "F90" "20" "50" "Furuskär"
"F90_20_50_Furuskär_17" 10 0 "F90" "20" "50" "Furuskär"
"F90_20_50_Furuskär_18" 10 0 "F90" "20" "50" "Furuskär"
"F90_20_50_Furuskär_19" 10 0 "F90" "20" "50" "Furuskär"
"F90_20_50_Furuskär_20" 10 0 "F90" "20" "50" "Furuskär"
"Fny3_20_50_Furuskär_1" 10 0 "Fny3" "20" "50" "Furuskär"
"Fny3_20_50_Furuskär_2" 10 0 "Fny3" "20" "50" "Furuskär"
"Fny3_20_50_Furuskär_3" 10 0 "Fny3" "20" "50" "Furuskär"
"Fny3_20_50_Furuskär_4" 10 0 "Fny3" "20" "50" "Furuskär"
"Fny3_20_50_Furuskär_5" 10 0 "Fny3" "20" "50" "Furuskär"
"Fny3_20_50_Furuskär_6" 10 0 "Fny3" "20" "50" "Furuskär"
"Fny3_20_50_Furuskär_7" 10 0 "Fny3" "20" "50" "Furuskär"
"Fny3_20_50_Furuskär_8" 10 0 "Fny3" "20" "50" "Furuskär"
"Fny3_20_50_Furuskär_9" 10 0 "Fny3" "20" "50" "Furuskär"
"Fny3_20_50_Furuskär_10" 10 0 "Fny3" "20" "50" "Furuskär"
"Fny3_20_50_Furuskär_11" 10 0 "Fny3" "20" "50" "Furuskär"
"Fny3_20_50_Furuskär_12" 10 0 "Fny3" "20" "50" "Furuskär"
"Fny3_20_50_Furuskär_13" 10 0 "Fny3" "20" "50" "Furuskär"
"Fny3_20_50_Furuskär_14" 10 0 "Fny3" "20" "50" "Furuskär"
"Fny3_20_50_Furuskär_15" 10 0 "Fny3" "20" "50" "Furuskär"
"Fny3_20_50_Furuskär_16" 10 0 "Fny3" "20" "50" "Furuskär"
"Fny3_20_50_Furuskär_17" 10 0 "Fny3" "20" "50" "Furuskär"
"Fny3_20_50_Furuskär_18" 10 0 "Fny3" "20" "50" "Furuskär"
"Fny3_20_50_Furuskär_19" 10 0 "Fny3" "20" "50" "Furuskär"
"Fny3_20_50_Furuskär_20" 10 0 "Fny3" "20" "50" "Furuskär"
"Fny3_20_50_Furuskär_21" 10 0 "Fny3" "20" "50" "Furuskär"
"PP13_20_50_Prästkulla_1" 10 0 "PP13" "20" "50" "Prästkulla"
"PP13_20_50_Prästkulla_2" 10 0 "PP13" "20" "50" "Prästkulla"
"PP13_20_50_Prästkulla_3" 10 0 "PP13" "20" "50" "Prästkulla"
"PP13_20_50_Prästkulla_4" 10 0 "PP13" "20" "50" "Prästkulla"
"PP13_20_50_Prästkulla_5" 10 0 "PP13" "20" "50" "Prästkulla"
"PP13_20_50_Prästkulla_6" 10 0 "PP13" "20" "50" "Prästkulla"
"PP13_20_50_Prästkulla_7" 10 0 "PP13" "20" "50" "Prästkulla"
"PP13_20_50_Prästkulla_8" 10 0 "PP13" "20" "50" "Prästkulla"
"PP13_20_50_Prästkulla_9" 10 0 "PP13" "20" "50" "Prästkulla"
"PP13_20_50_Prästkulla_10" 10 0 "PP13" "20" "50" "Prästkulla"
"PP13_20_50_Prästkulla_11" 10 0 "PP13" "20" "50" "Prästkulla"
"PP13_20_50_Prästkulla_12" 10 0 "PP13" "20" "50" "Prästkulla"
"PP13_20_50_Prästkulla_13" 10 0 "PP13" "20" "50" "Prästkulla"
"PP13_20_50_Prästkulla_14" 10 0 "PP13" "20" "50" "Prästkulla"
"PP13_20_50_Prästkulla_15" 10 0 "PP13" "20" "50" "Prästkulla"
"PP13_20_50_Prästkulla_16" 10 0 "PP13" "20" "50" "Prästkulla"
"PP13_20_50_Prästkulla_17" 10 0 "PP13" "20" "50" "Prästkulla"
"PP13_20_50_Prästkulla_18" 10 0 "PP13" "20" "50" "Prästkulla"
"PP13_20_50_Prästkulla_19" 10 0 "PP13" "20" "50" "Prästkulla"
"PP13_20_50_Prästkulla_20" 10 0 "PP13" "20" "50" "Prästkulla"
"PP3_20_50_Prästkulla_1" 6 1 "PP3" "20" "50" "Prästkulla"
"PP3_20_50_Prästkulla_2" 6 1 "PP3" "20" "50" "Prästkulla"
"PP3_20_50_Prästkulla_3" 10 0 "PP3" "20" "50" "Prästkulla"
"PP3_20_50_Prästkulla_4" 10 0 "PP3" "20" "50" "Prästkulla"
"PP3_20_50_Prästkulla_5" 10 0 "PP3" "20" "50" "Prästkulla"
"PP3_20_50_Prästkulla_6" 10 0 "PP3" "20" "50" "Prästkulla"
"PP3_20_50_Prästkulla_7" 10 0 "PP3" "20" "50" "Prästkulla"
"PP3_20_50_Prästkulla_8" 10 0 "PP3" "20" "50" "Prästkulla"
"PP3_20_50_Prästkulla_9" 10 0 "PP3" "20" "50" "Prästkulla"
"PP3_20_50_Prästkulla_10" 10 0 "PP3" "20" "50" "Prästkulla"
"PP3_20_50_Prästkulla_11" 10 0 "PP3" "20" "50" "Prästkulla"
"PP3_20_50_Prästkulla_12" 10 0 "PP3" "20" "50" "Prästkulla"
"PP3_20_50_Prästkulla_13" 10 0 "PP3" "20" "50" "Prästkulla"
"PP3_20_50_Prästkulla_14" 10 0 "PP3" "20" "50" "Prästkulla"
"PP3_20_50_Prästkulla_15" 10 0 "PP3" "20" "50" "Prästkulla"
"PP3_20_50_Prästkulla_16" 10 0 "PP3" "20" "50" "Prästkulla"
"PP3_20_50_Prästkulla_17" 10 0 "PP3" "20" "50" "Prästkulla"
"PP3_20_50_Prästkulla_18" 10 0 "PP3" "20" "50" "Prästkulla"
"PP3_20_50_Prästkulla_19" 10 0 "PP3" "20" "50" "Prästkulla"
"PP3_20_50_Prästkulla_20" 10 0 "PP3" "20" "50" "Prästkulla"
"PP4a_20_50_Prästkulla_1" 2 1 "PP4a" "20" "50" "Prästkulla"
"PP4a_20_50_Prästkulla_2" 5 1 "PP4a" "20" "50" "Prästkulla"
"PP4a_20_50_Prästkulla_3" 6 1 "PP4a" "20" "50" "Prästkulla"
"PP4a_20_50_Prästkulla_4" 10 0 "PP4a" "20" "50" "Prästkulla"
"PP4a_20_50_Prästkulla_5" 10 0 "PP4a" "20" "50" "Prästkulla"
"PP4a_20_50_Prästkulla_6" 10 0 "PP4a" "20" "50" "Prästkulla"
"PP4a_20_50_Prästkulla_7" 10 0 "PP4a" "20" "50" "Prästkulla"
"PP4a_20_50_Prästkulla_8" 10 0 "PP4a" "20" "50" "Prästkulla"
"PP4a_20_50_Prästkulla_9" 10 0 "PP4a" "20" "50" "Prästkulla"
"PP4a_20_50_Prästkulla_10" 10 0 "PP4a" "20" "50" "Prästkulla"
"PP4a_20_50_Prästkulla_11" 10 0 "PP4a" "20" "50" "Prästkulla"
"PP4a_20_50_Prästkulla_12" 10 0 "PP4a" "20" "50" "Prästkulla"
"PP4a_20_50_Prästkulla_13" 10 0 "PP4a" "20" "50" "Prästkulla"
"PP4a_20_50_Prästkulla_14" 10 0 "PP4a" "20" "50" "Prästkulla"
"PP4a_20_50_Prästkulla_15" 10 0 "PP4a" "20" "50" "Prästkulla"
"PP4a_20_50_Prästkulla_16" 10 0 "PP4a" "20" "50" "Prästkulla"
"PP4a_20_50_Prästkulla_17" 10 0 "PP4a" "20" "50" "Prästkulla"
"PP4a_20_50_Prästkulla_18" 10 0 "PP4a" "20" "50" "Prästkulla"
"PP4a_20_50_Prästkulla_19" 10 0 "PP4a" "20" "50" "Prästkulla"
"PP5a_20_50_Prästkulla_1" 3 1 "PP5a" "20" "50" "Prästkulla"
"PP5a_20_50_Prästkulla_2" 4 1 "PP5a" "20" "50" "Prästkulla"
"PP5a_20_50_Prästkulla_3" 5 1 "PP5a" "20" "50" "Prästkulla"
"PP5a_20_50_Prästkulla_4" 5 1 "PP5a" "20" "50" "Prästkulla"
"PP5a_20_50_Prästkulla_5" 5 1 "PP5a" "20" "50" "Prästkulla"
"PP5a_20_50_Prästkulla_6" 6 1 "PP5a" "20" "50" "Prästkulla"
"PP5a_20_50_Prästkulla_7" 10 0 "PP5a" "20" "50" "Prästkulla"
"PP5a_20_50_Prästkulla_8" 10 0 "PP5a" "20" "50" "Prästkulla"
"PP5a_20_50_Prästkulla_9" 10 0 "PP5a" "20" "50" "Prästkulla"
"PP5a_20_50_Prästkulla_10" 10 0 "PP5a" "20" "50" "Prästkulla"
"PP5a_20_50_Prästkulla_11" 10 0 "PP5a" "20" "50" "Prästkulla"
"PP5a_20_50_Prästkulla_12" 10 0 "PP5a" "20" "50" "Prästkulla"
"PP5a_20_50_Prästkulla_13" 10 0 "PP5a" "20" "50" "Prästkulla"
"PP5a_20_50_Prästkulla_14" 10 0 "PP5a" "20" "50" "Prästkulla"
"PP5a_20_50_Prästkulla_15" 10 0 "PP5a" "20" "50" "Prästkulla"
"PP5a_20_50_Prästkulla_16" 10 0 "PP5a" "20" "50" "Prästkulla"
"PP5a_20_50_Prästkulla_17" 10 0 "PP5a" "20" "50" "Prästkulla"
"PP5a_20_50_Prästkulla_18" 10 0 "PP5a" "20" "50" "Prästkulla"
"PP5a_20_50_Prästkulla_19" 10 0 "PP5a" "20" "50" "Prästkulla"
"PP5a_20_50_Prästkulla_20" 10 0 "PP5a" "20" "50" "Prästkulla"
"PP7_20_50_Prästkulla_1" 2 1 "PP7" "20" "50" "Prästkulla"
"PP7_20_50_Prästkulla_2" 10 0 "PP7" "20" "50" "Prästkulla"
"PP7_20_50_Prästkulla_3" 10 0 "PP7" "20" "50" "Prästkulla"
"PP7_20_50_Prästkulla_4" 10 0 "PP7" "20" "50" "Prästkulla"
"PP7_20_50_Prästkulla_5" 10 0 "PP7" "20" "50" "Prästkulla"
"PP7_20_50_Prästkulla_6" 10 0 "PP7" "20" "50" "Prästkulla"
"PP7_20_50_Prästkulla_7" 10 0 "PP7" "20" "50" "Prästkulla"
"PP7_20_50_Prästkulla_8" 10 0 "PP7" "20" "50" "Prästkulla"
"PP7_20_50_Prästkulla_9" 10 0 "PP7" "20" "50" "Prästkulla"
"PP7_20_50_Prästkulla_10" 10 0 "PP7" "20" "50" "Prästkulla"
"PP7_20_50_Prästkulla_11" 10 0 "PP7" "20" "50" "Prästkulla"
"PP7_20_50_Prästkulla_12" 10 0 "PP7" "20" "50" "Prästkulla"
"PP7_20_50_Prästkulla_13" 10 0 "PP7" "20" "50" "Prästkulla"
"PP7_20_50_Prästkulla_14" 10 0 "PP7" "20" "50" "Prästkulla"
"PP7_20_50_Prästkulla_15" 10 0 "PP7" "20" "50" "Prästkulla"
"PP7_20_50_Prästkulla_16" 10 0 "PP7" "20" "50" "Prästkulla"
"PP7_20_50_Prästkulla_17" 10 0 "PP7" "20" "50" "Prästkulla"
"PP9_20_50_Prästkulla_1" 10 0 "PP9" "20" "50" "Prästkulla"
"PP9_20_50_Prästkulla_2" 10 0 "PP9" "20" "50" "Prästkulla"
"PP9_20_50_Prästkulla_3" 10 0 "PP9" "20" "50" "Prästkulla"
"PP9_20_50_Prästkulla_4" 10 0 "PP9" "20" "50" "Prästkulla"
"PP9_20_50_Prästkulla_5" 10 0 "PP9" "20" "50" "Prästkulla"
"PP9_20_50_Prästkulla_6" 10 0 "PP9" "20" "50" "Prästkulla"
"PP9_20_50_Prästkulla_7" 10 0 "PP9" "20" "50" "Prästkulla"
"PP9_20_50_Prästkulla_8" 10 0 "PP9" "20" "50" "Prästkulla"
"PP9_20_50_Prästkulla_9" 10 0 "PP9" "20" "50" "Prästkulla"
"PP9_20_50_Prästkulla_10" 10 0 "PP9" "20" "50" "Prästkulla"
"PP9_20_50_Prästkulla_11" 10 0 "PP9" "20" "50" "Prästkulla"
"PP9_20_50_Prästkulla_12" 10 0 "PP9" "20" "50" "Prästkulla"
"PP9_20_50_Prästkulla_13" 10 0 "PP9" "20" "50" "Prästkulla"
"PP9_20_50_Prästkulla_14" 10 0 "PP9" "20" "50" "Prästkulla"
"PP9_20_50_Prästkulla_15" 10 0 "PP9" "20" "50" "Prästkulla"
"PP9_20_50_Prästkulla_16" 10 0 "PP9" "20" "50" "Prästkulla"
"PP9_20_50_Prästkulla_17" 10 0 "PP9" "20" "50" "Prästkulla"
"PP9_20_50_Prästkulla_18" 10 0 "PP9" "20" "50" "Prästkulla"
"PP9_20_50_Prästkulla_19" 10 0 "PP9" "20" "50" "Prästkulla"
"PPny2_20_50_Prästkulla_1" 1 1 "PPny2" "20" "50" "Prästkulla"
"PPny2_20_50_Prästkulla_2" 6 1 "PPny2" "20" "50" "Prästkulla"
"PPny2_20_50_Prästkulla_3" 7 1 "PPny2" "20" "50" "Prästkulla"
"PPny2_20_50_Prästkulla_4" 7 1 "PPny2" "20" "50" "Prästkulla"
"PPny2_20_50_Prästkulla_5" 7 1 "PPny2" "20" "50" "Prästkulla"
"PPny2_20_50_Prästkulla_6" 8 1 "PPny2" "20" "50" "Prästkulla"
"PPny2_20_50_Prästkulla_7" 10 0 "PPny2" "20" "50" "Prästkulla"
"PPny2_20_50_Prästkulla_8" 10 0 "PPny2" "20" "50" "Prästkulla"
"PPny2_20_50_Prästkulla_9" 10 0 "PPny2" "20" "50" "Prästkulla"
"PPny2_20_50_Prästkulla_10" 10 0 "PPny2" "20" "50" "Prästkulla"
"PPny2_20_50_Prästkulla_11" 10 0 "PPny2" "20" "50" "Prästkulla"
"PPny2_20_50_Prästkulla_12" 10 0 "PPny2" "20" "50" "Prästkulla"
"PPny2_20_50_Prästkulla_13" 10 0 "PPny2" "20" "50" "Prästkulla"
"PPny2_20_50_Prästkulla_14" 10 0 "PPny2" "20" "50" "Prästkulla"
"PPny2_20_50_Prästkulla_15" 10 0 "PPny2" "20" "50" "Prästkulla"
"PPny2_20_50_Prästkulla_16" 10 0 "PPny2" "20" "50" "Prästkulla"
"PPny2_20_50_Prästkulla_17" 10 0 "PPny2" "20" "50" "Prästkulla"
"PPny2_20_50_Prästkulla_18" 10 0 "PPny2" "20" "50" "Prästkulla"
"PPny2_20_50_Prästkulla_19" 10 0 "PPny2" "20" "50" "Prästkulla"
"PPny3_20_50_Prästkulla_1" 10 0 "PPny3" "20" "50" "Prästkulla"
"PPny3_20_50_Prästkulla_2" 10 0 "PPny3" "20" "50" "Prästkulla"
"PPny3_20_50_Prästkulla_3" 10 0 "PPny3" "20" "50" "Prästkulla"
"PPny3_20_50_Prästkulla_4" 10 0 "PPny3" "20" "50" "Prästkulla"
"PPny3_20_50_Prästkulla_5" 10 0 "PPny3" "20" "50" "Prästkulla"
"PPny3_20_50_Prästkulla_6" 10 0 "PPny3" "20" "50" "Prästkulla"
"PPny3_20_50_Prästkulla_7" 10 0 "PPny3" "20" "50" "Prästkulla"
"PPny3_20_50_Prästkulla_8" 10 0 "PPny3" "20" "50" "Prästkulla"
"PPny3_20_50_Prästkulla_9" 10 0 "PPny3" "20" "50" "Prästkulla"
"PPny3_20_50_Prästkulla_10" 10 0 "PPny3" "20" "50" "Prästkulla"
"PPny3_20_50_Prästkulla_11" 10 0 "PPny3" "20" "50" "Prästkulla"
"PPny3_20_50_Prästkulla_12" 10 0 "PPny3" "20" "50" "Prästkulla"
"PPny3_20_50_Prästkulla_13" 10 0 "PPny3" "20" "50" "Prästkulla"
"PPny3_20_50_Prästkulla_14" 10 0 "PPny3" "20" "50" "Prästkulla"
"PPny3_20_50_Prästkulla_15" 10 0 "PPny3" "20" "50" "Prästkulla"
"PPny3_20_50_Prästkulla_16" 10 0 "PPny3" "20" "50" "Prästkulla"
"PPny3_20_50_Prästkulla_17" 10 0 "PPny3" "20" "50" "Prästkulla"
"PPny3_20_50_Prästkulla_18" 10 0 "PPny3" "20" "50" "Prästkulla"
"PPny3_20_50_Prästkulla_19" 10 0 "PPny3" "20" "50" "Prästkulla"
"PPny3_20_50_Prästkulla_20" 10 0 "PPny3" "20" "50" "Prästkulla"
"PPny4_20_50_Prästkulla_1" 6 1 "PPny4" "20" "50" "Prästkulla"
"PPny4_20_50_Prästkulla_2" 7 1 "PPny4" "20" "50" "Prästkulla"
"PPny4_20_50_Prästkulla_3" 10 0 "PPny4" "20" "50" "Prästkulla"
"PPny4_20_50_Prästkulla_4" 10 0 "PPny4" "20" "50" "Prästkulla"
"PPny4_20_50_Prästkulla_5" 10 0 "PPny4" "20" "50" "Prästkulla"
"PPny4_20_50_Prästkulla_6" 10 0 "PPny4" "20" "50" "Prästkulla"
"PPny4_20_50_Prästkulla_7" 10 0 "PPny4" "20" "50" "Prästkulla"
"PPny4_20_50_Prästkulla_8" 10 0 "PPny4" "20" "50" "Prästkulla"
"PPny4_20_50_Prästkulla_9" 10 0 "PPny4" "20" "50" "Prästkulla"
"PPny4_20_50_Prästkulla_10" 10 0 "PPny4" "20" "50" "Prästkulla"
"PPny4_20_50_Prästkulla_11" 10 0 "PPny4" "20" "50" "Prästkulla"
"PPny4_20_50_Prästkulla_12" 10 0 "PPny4" "20" "50" "Prästkulla"
"PPny4_20_50_Prästkulla_13" 10 0 "PPny4" "20" "50" "Prästkulla"
"PPny4_20_50_Prästkulla_14" 10 0 "PPny4" "20" "50" "Prästkulla"
"PPny4_20_50_Prästkulla_15" 10 0 "PPny4" "20" "50" "Prästkulla"
"PPny4_20_50_Prästkulla_16" 10 0 "PPny4" "20" "50" "Prästkulla"
"PPny4_20_50_Prästkulla_17" 10 0 "PPny4" "20" "50" "Prästkulla"
"PPny4_20_50_Prästkulla_18" 10 0 "PPny4" "20" "50" "Prästkulla"
"PPny4_20_50_Prästkulla_19" 10 0 "PPny4" "20" "50" "Prästkulla"
"PPny4_20_50_Prästkulla_20" 10 0 "PPny4" "20" "50" "Prästkulla"
"F103_20_75_Furuskär_1" 10 0 "F103" "20" "75" "Furuskär"
"F103_20_75_Furuskär_2" 10 0 "F103" "20" "75" "Furuskär"
"F103_20_75_Furuskär_3" 10 0 "F103" "20" "75" "Furuskär"
"F103_20_75_Furuskär_4" 10 0 "F103" "20" "75" "Furuskär"
"F103_20_75_Furuskär_5" 10 0 "F103" "20" "75" "Furuskär"
"F103_20_75_Furuskär_6" 10 0 "F103" "20" "75" "Furuskär"
"F103_20_75_Furuskär_7" 10 0 "F103" "20" "75" "Furuskär"
"F103_20_75_Furuskär_8" 10 0 "F103" "20" "75" "Furuskär"
"F103_20_75_Furuskär_9" 10 0 "F103" "20" "75" "Furuskär"
"F103_20_75_Furuskär_10" 10 0 "F103" "20" "75" "Furuskär"
"F103_20_75_Furuskär_11" 10 0 "F103" "20" "75" "Furuskär"
"F103_20_75_Furuskär_12" 10 0 "F103" "20" "75" "Furuskär"
"F103_20_75_Furuskär_13" 10 0 "F103" "20" "75" "Furuskär"
"F103_20_75_Furuskär_14" 10 0 "F103" "20" "75" "Furuskär"
"F103_20_75_Furuskär_15" 10 0 "F103" "20" "75" "Furuskär"
"F103_20_75_Furuskär_16" 10 0 "F103" "20" "75" "Furuskär"
"F103_20_75_Furuskär_17" 10 0 "F103" "20" "75" "Furuskär"
"F103_20_75_Furuskär_18" 10 0 "F103" "20" "75" "Furuskär"
"F103_20_75_Furuskär_19" 10 0 "F103" "20" "75" "Furuskär"
"F103_20_75_Furuskär_20" 10 0 "F103" "20" "75" "Furuskär"
"F103_20_75_Furuskär_21" 10 0 "F103" "20" "75" "Furuskär"
"F110_20_75_Furuskär_1" 9 1 "F110" "20" "75" "Furuskär"
"F110_20_75_Furuskär_2" 9 1 "F110" "20" "75" "Furuskär"
"F110_20_75_Furuskär_3" 10 0 "F110" "20" "75" "Furuskär"
"F110_20_75_Furuskär_4" 10 0 "F110" "20" "75" "Furuskär"
"F110_20_75_Furuskär_5" 10 0 "F110" "20" "75" "Furuskär"
"F110_20_75_Furuskär_6" 10 0 "F110" "20" "75" "Furuskär"
"F110_20_75_Furuskär_7" 10 0 "F110" "20" "75" "Furuskär"
"F110_20_75_Furuskär_8" 10 0 "F110" "20" "75" "Furuskär"
"F110_20_75_Furuskär_9" 10 0 "F110" "20" "75" "Furuskär"
"F110_20_75_Furuskär_10" 10 0 "F110" "20" "75" "Furuskär"
"F110_20_75_Furuskär_11" 10 0 "F110" "20" "75" "Furuskär"
"F110_20_75_Furuskär_12" 10 0 "F110" "20" "75" "Furuskär"
"F110_20_75_Furuskär_13" 10 0 "F110" "20" "75" "Furuskär"
"F110_20_75_Furuskär_14" 10 0 "F110" "20" "75" "Furuskär"
"F110_20_75_Furuskär_15" 10 0 "F110" "20" "75" "Furuskär"
"F110_20_75_Furuskär_16" 10 0 "F110" "20" "75" "Furuskär"
"F110_20_75_Furuskär_17" 10 0 "F110" "20" "75" "Furuskär"
"F110_20_75_Furuskär_18" 10 0 "F110" "20" "75" "Furuskär"
"F110_20_75_Furuskär_19" 10 0 "F110" "20" "75" "Furuskär"
"F110_20_75_Furuskär_20" 10 0 "F110" "20" "75" "Furuskär"
"F118b_20_75_Furuskär_1" 10 0 "F118b" "20" "75" "Furuskär"
"F118b_20_75_Furuskär_2" 10 0 "F118b" "20" "75" "Furuskär"
"F118b_20_75_Furuskär_3" 10 0 "F118b" "20" "75" "Furuskär"
"F118b_20_75_Furuskär_4" 10 0 "F118b" "20" "75" "Furuskär"
"F118b_20_75_Furuskär_5" 10 0 "F118b" "20" "75" "Furuskär"
"F118b_20_75_Furuskär_6" 10 0 "F118b" "20" "75" "Furuskär"
"F118b_20_75_Furuskär_7" 10 0 "F118b" "20" "75" "Furuskär"
"F118b_20_75_Furuskär_8" 10 0 "F118b" "20" "75" "Furuskär"
"F118b_20_75_Furuskär_9" 10 0 "F118b" "20" "75" "Furuskär"
"F118b_20_75_Furuskär_10" 10 0 "F118b" "20" "75" "Furuskär"
"F118b_20_75_Furuskär_11" 10 0 "F118b" "20" "75" "Furuskär"
"F118b_20_75_Furuskär_12" 10 0 "F118b" "20" "75" "Furuskär"
"F118b_20_75_Furuskär_13" 10 0 "F118b" "20" "75" "Furuskär"
"F118b_20_75_Furuskär_14" 10 0 "F118b" "20" "75" "Furuskär"
"F118b_20_75_Furuskär_15" 10 0 "F118b" "20" "75" "Furuskär"
"F118b_20_75_Furuskär_16" 10 0 "F118b" "20" "75" "Furuskär"
"F118b_20_75_Furuskär_17" 10 0 "F118b" "20" "75" "Furuskär"
"F118b_20_75_Furuskär_18" 10 0 "F118b" "20" "75" "Furuskär"
"F118b_20_75_Furuskär_19" 10 0 "F118b" "20" "75" "Furuskär"
"F145_20_75_Furuskär_1" 2 1 "F145" "20" "75" "Furuskär"
"F145_20_75_Furuskär_2" 10 0 "F145" "20" "75" "Furuskär"
"F145_20_75_Furuskär_3" 10 0 "F145" "20" "75" "Furuskär"
"F145_20_75_Furuskär_4" 10 0 "F145" "20" "75" "Furuskär"
"F145_20_75_Furuskär_5" 10 0 "F145" "20" "75" "Furuskär"
"F145_20_75_Furuskär_6" 10 0 "F145" "20" "75" "Furuskär"
"F145_20_75_Furuskär_7" 10 0 "F145" "20" "75" "Furuskär"
"F145_20_75_Furuskär_8" 10 0 "F145" "20" "75" "Furuskär"
"F145_20_75_Furuskär_9" 10 0 "F145" "20" "75" "Furuskär"
"F145_20_75_Furuskär_10" 10 0 "F145" "20" "75" "Furuskär"
"F145_20_75_Furuskär_11" 10 0 "F145" "20" "75" "Furuskär"
"F145_20_75_Furuskär_12" 10 0 "F145" "20" "75" "Furuskär"
"F145_20_75_Furuskär_13" 10 0 "F145" "20" "75" "Furuskär"
"F145_20_75_Furuskär_14" 10 0 "F145" "20" "75" "Furuskär"
"F145_20_75_Furuskär_15" 10 0 "F145" "20" "75" "Furuskär"
"F145_20_75_Furuskär_16" 10 0 "F145" "20" "75" "Furuskär"
"F145_20_75_Furuskär_17" 10 0 "F145" "20" "75" "Furuskär"
"F145_20_75_Furuskär_18" 10 0 "F145" "20" "75" "Furuskär"
"F145_20_75_Furuskär_19" 10 0 "F145" "20" "75" "Furuskär"
"F145_20_75_Furuskär_20" 10 0 "F145" "20" "75" "Furuskär"
"F158_20_75_Furuskär_1" 8 1 "F158" "20" "75" "Furuskär"
"F158_20_75_Furuskär_2" 8 1 "F158" "20" "75" "Furuskär"
"F158_20_75_Furuskär_3" 10 0 "F158" "20" "75" "Furuskär"
"F158_20_75_Furuskär_4" 10 0 "F158" "20" "75" "Furuskär"
"F158_20_75_Furuskär_5" 10 0 "F158" "20" "75" "Furuskär"
"F158_20_75_Furuskär_6" 10 0 "F158" "20" "75" "Furuskär"
"F158_20_75_Furuskär_7" 10 0 "F158" "20" "75" "Furuskär"
"F158_20_75_Furuskär_8" 10 0 "F158" "20" "75" "Furuskär"
"F158_20_75_Furuskär_9" 10 0 "F158" "20" "75" "Furuskär"
"F158_20_75_Furuskär_10" 10 0 "F158" "20" "75" "Furuskär"
"F158_20_75_Furuskär_11" 10 0 "F158" "20" "75" "Furuskär"
"F158_20_75_Furuskär_12" 10 0 "F158" "20" "75" "Furuskär"
"F158_20_75_Furuskär_13" 10 0 "F158" "20" "75" "Furuskär"
"F158_20_75_Furuskär_14" 10 0 "F158" "20" "75" "Furuskär"
"F158_20_75_Furuskär_15" 10 0 "F158" "20" "75" "Furuskär"
"F158_20_75_Furuskär_16" 10 0 "F158" "20" "75" "Furuskär"
"F158_20_75_Furuskär_17" 10 0 "F158" "20" "75" "Furuskär"
"F158_20_75_Furuskär_18" 10 0 "F158" "20" "75" "Furuskär"
"F158_20_75_Furuskär_19" 10 0 "F158" "20" "75" "Furuskär"
"F158_20_75_Furuskär_20" 10 0 "F158" "20" "75" "Furuskär"
"F159_20_75_Furuskär_1" 10 0 "F159" "20" "75" "Furuskär"
"F159_20_75_Furuskär_2" 10 0 "F159" "20" "75" "Furuskär"
"F159_20_75_Furuskär_3" 10 0 "F159" "20" "75" "Furuskär"
"F159_20_75_Furuskär_4" 10 0 "F159" "20" "75" "Furuskär"
"F159_20_75_Furuskär_5" 10 0 "F159" "20" "75" "Furuskär"
"F159_20_75_Furuskär_6" 10 0 "F159" "20" "75" "Furuskär"
"F159_20_75_Furuskär_7" 10 0 "F159" "20" "75" "Furuskär"
"F159_20_75_Furuskär_8" 10 0 "F159" "20" "75" "Furuskär"
"F159_20_75_Furuskär_9" 10 0 "F159" "20" "75" "Furuskär"
"F159_20_75_Furuskär_10" 10 0 "F159" "20" "75" "Furuskär"
"F159_20_75_Furuskär_11" 10 0 "F159" "20" "75" "Furuskär"
"F159_20_75_Furuskär_12" 10 0 "F159" "20" "75" "Furuskär"
"F159_20_75_Furuskär_13" 10 0 "F159" "20" "75" "Furuskär"
"F159_20_75_Furuskär_14" 10 0 "F159" "20" "75" "Furuskär"
"F159_20_75_Furuskär_15" 10 0 "F159" "20" "75" "Furuskär"
"F159_20_75_Furuskär_16" 10 0 "F159" "20" "75" "Furuskär"
"F159_20_75_Furuskär_17" 10 0 "F159" "20" "75" "Furuskär"
"F159_20_75_Furuskär_18" 10 0 "F159" "20" "75" "Furuskär"
"F35_20_75_Furuskär_1" 10 0 "F35" "20" "75" "Furuskär"
"F35_20_75_Furuskär_2" 10 0 "F35" "20" "75" "Furuskär"
"F35_20_75_Furuskär_3" 10 0 "F35" "20" "75" "Furuskär"
"F35_20_75_Furuskär_4" 10 0 "F35" "20" "75" "Furuskär"
"F35_20_75_Furuskär_5" 10 0 "F35" "20" "75" "Furuskär"
"F35_20_75_Furuskär_6" 10 0 "F35" "20" "75" "Furuskär"
"F35_20_75_Furuskär_7" 10 0 "F35" "20" "75" "Furuskär"
"F35_20_75_Furuskär_8" 10 0 "F35" "20" "75" "Furuskär"
"F35_20_75_Furuskär_9" 10 0 "F35" "20" "75" "Furuskär"
"F35_20_75_Furuskär_10" 10 0 "F35" "20" "75" "Furuskär"
"F35_20_75_Furuskär_11" 10 0 "F35" "20" "75" "Furuskär"
"F35_20_75_Furuskär_12" 10 0 "F35" "20" "75" "Furuskär"
"F35_20_75_Furuskär_13" 10 0 "F35" "20" "75" "Furuskär"
"F35_20_75_Furuskär_14" 10 0 "F35" "20" "75" "Furuskär"
"F35_20_75_Furuskär_15" 10 0 "F35" "20" "75" "Furuskär"
"F35_20_75_Furuskär_16" 10 0 "F35" "20" "75" "Furuskär"
"F35_20_75_Furuskär_17" 10 0 "F35" "20" "75" "Furuskär"
"F35_20_75_Furuskär_18" 10 0 "F35" "20" "75" "Furuskär"
"F35_20_75_Furuskär_19" 10 0 "F35" "20" "75" "Furuskär"
"F35_20_75_Furuskär_20" 10 0 "F35" "20" "75" "Furuskär"
"F35_20_75_Furuskär_21" 10 0 "F35" "20" "75" "Furuskär"
"F35_20_75_Furuskär_22" 10 0 "F35" "20" "75" "Furuskär"
"F42_20_75_Furuskär_1" 10 0 "F42" "20" "75" "Furuskär"
"F42_20_75_Furuskär_2" 10 0 "F42" "20" "75" "Furuskär"
"F42_20_75_Furuskär_3" 10 0 "F42" "20" "75" "Furuskär"
"F42_20_75_Furuskär_4" 10 0 "F42" "20" "75" "Furuskär"
"F42_20_75_Furuskär_5" 10 0 "F42" "20" "75" "Furuskär"
"F42_20_75_Furuskär_6" 10 0 "F42" "20" "75" "Furuskär"
"F42_20_75_Furuskär_7" 10 0 "F42" "20" "75" "Furuskär"
"F42_20_75_Furuskär_8" 10 0 "F42" "20" "75" "Furuskär"
"F42_20_75_Furuskär_9" 10 0 "F42" "20" "75" "Furuskär"
"F42_20_75_Furuskär_10" 10 0 "F42" "20" "75" "Furuskär"
"F42_20_75_Furuskär_11" 10 0 "F42" "20" "75" "Furuskär"
"F42_20_75_Furuskär_12" 10 0 "F42" "20" "75" "Furuskär"
"F42_20_75_Furuskär_13" 10 0 "F42" "20" "75" "Furuskär"
"F42_20_75_Furuskär_14" 10 0 "F42" "20" "75" "Furuskär"
"F42_20_75_Furuskär_15" 10 0 "F42" "20" "75" "Furuskär"
"F42_20_75_Furuskär_16" 10 0 "F42" "20" "75" "Furuskär"
"F42_20_75_Furuskär_17" 10 0 "F42" "20" "75" "Furuskär"
"F42_20_75_Furuskär_18" 10 0 "F42" "20" "75" "Furuskär"
"F42_20_75_Furuskär_19" 10 0 "F42" "20" "75" "Furuskär"
"F42_20_75_Furuskär_20" 10 0 "F42" "20" "75" "Furuskär"
"F76b_20_75_Furuskär_1" 6 1 "F76b" "20" "75" "Furuskär"
"F76b_20_75_Furuskär_2" 7 1 "F76b" "20" "75" "Furuskär"
"F76b_20_75_Furuskär_3" 7 1 "F76b" "20" "75" "Furuskär"
"F76b_20_75_Furuskär_4" 7 1 "F76b" "20" "75" "Furuskär"
"F76b_20_75_Furuskär_5" 10 0 "F76b" "20" "75" "Furuskär"
"F76b_20_75_Furuskär_6" 10 0 "F76b" "20" "75" "Furuskär"
"F76b_20_75_Furuskär_7" 10 0 "F76b" "20" "75" "Furuskär"
"F76b_20_75_Furuskär_8" 10 0 "F76b" "20" "75" "Furuskär"
"F76b_20_75_Furuskär_9" 10 0 "F76b" "20" "75" "Furuskär"
"F76b_20_75_Furuskär_10" 10 0 "F76b" "20" "75" "Furuskär"
"F76b_20_75_Furuskär_11" 10 0 "F76b" "20" "75" "Furuskär"
"F76b_20_75_Furuskär_12" 10 0 "F76b" "20" "75" "Furuskär"
"F76b_20_75_Furuskär_13" 10 0 "F76b" "20" "75" "Furuskär"
"F76b_20_75_Furuskär_14" 10 0 "F76b" "20" "75" "Furuskär"
"F76b_20_75_Furuskär_15" 10 0 "F76b" "20" "75" "Furuskär"
"F76b_20_75_Furuskär_16" 10 0 "F76b" "20" "75" "Furuskär"
"F76b_20_75_Furuskär_17" 10 0 "F76b" "20" "75" "Furuskär"
"F76b_20_75_Furuskär_18" 10 0 "F76b" "20" "75" "Furuskär"
"F76b_20_75_Furuskär_19" 10 0 "F76b" "20" "75" "Furuskär"
"F76b_20_75_Furuskär_20" 10 0 "F76b" "20" "75" "Furuskär"
"F76b_20_75_Furuskär_21" 10 0 "F76b" "20" "75" "Furuskär"
"F86_20_75_Furuskär_1" 1 1 "F86" "20" "75" "Furuskär"
"F86_20_75_Furuskär_2" 8 1 "F86" "20" "75" "Furuskär"
"F86_20_75_Furuskär_3" 10 0 "F86" "20" "75" "Furuskär"
"F86_20_75_Furuskär_4" 10 0 "F86" "20" "75" "Furuskär"
"F86_20_75_Furuskär_5" 10 0 "F86" "20" "75" "Furuskär"
"F86_20_75_Furuskär_6" 10 0 "F86" "20" "75" "Furuskär"
"F86_20_75_Furuskär_7" 10 0 "F86" "20" "75" "Furuskär"
"F86_20_75_Furuskär_8" 10 0 "F86" "20" "75" "Furuskär"
"F86_20_75_Furuskär_9" 10 0 "F86" "20" "75" "Furuskär"
"F86_20_75_Furuskär_10" 10 0 "F86" "20" "75" "Furuskär"
"F86_20_75_Furuskär_11" 10 0 "F86" "20" "75" "Furuskär"
"F86_20_75_Furuskär_12" 10 0 "F86" "20" "75" "Furuskär"
"F86_20_75_Furuskär_13" 10 0 "F86" "20" "75" "Furuskär"
"F86_20_75_Furuskär_14" 10 0 "F86" "20" "75" "Furuskär"
"F86_20_75_Furuskär_15" 10 0 "F86" "20" "75" "Furuskär"
"F86_20_75_Furuskär_16" 10 0 "F86" "20" "75" "Furuskär"
"F86_20_75_Furuskär_17" 10 0 "F86" "20" "75" "Furuskär"
"F86_20_75_Furuskär_18" 10 0 "F86" "20" "75" "Furuskär"
"F86_20_75_Furuskär_19" 10 0 "F86" "20" "75" "Furuskär"
"F86_20_75_Furuskär_20" 10 0 "F86" "20" "75" "Furuskär"
"F90_20_75_Furuskär_1" 4 1 "F90" "20" "75" "Furuskär"
"F90_20_75_Furuskär_2" 10 0 "F90" "20" "75" "Furuskär"
"F90_20_75_Furuskär_3" 10 0 "F90" "20" "75" "Furuskär"
"F90_20_75_Furuskär_4" 10 0 "F90" "20" "75" "Furuskär"
"F90_20_75_Furuskär_5" 10 0 "F90" "20" "75" "Furuskär"
"F90_20_75_Furuskär_6" 10 0 "F90" "20" "75" "Furuskär"
"F90_20_75_Furuskär_7" 10 0 "F90" "20" "75" "Furuskär"
"F90_20_75_Furuskär_8" 10 0 "F90" "20" "75" "Furuskär"
"F90_20_75_Furuskär_9" 10 0 "F90" "20" "75" "Furuskär"
"F90_20_75_Furuskär_10" 10 0 "F90" "20" "75" "Furuskär"
"F90_20_75_Furuskär_11" 10 0 "F90" "20" "75" "Furuskär"
"F90_20_75_Furuskär_12" 10 0 "F90" "20" "75" "Furuskär"
"F90_20_75_Furuskär_13" 10 0 "F90" "20" "75" "Furuskär"
"F90_20_75_Furuskär_14" 10 0 "F90" "20" "75" "Furuskär"
"F90_20_75_Furuskär_15" 10 0 "F90" "20" "75" "Furuskär"
"F90_20_75_Furuskär_16" 10 0 "F90" "20" "75" "Furuskär"
"F90_20_75_Furuskär_17" 10 0 "F90" "20" "75" "Furuskär"
"F90_20_75_Furuskär_18" 10 0 "F90" "20" "75" "Furuskär"
"F90_20_75_Furuskär_19" 10 0 "F90" "20" "75" "Furuskär"
"F90_20_75_Furuskär_20" 10 0 "F90" "20" "75" "Furuskär"
"Fny3_20_75_Furuskär_1" 9 1 "Fny3" "20" "75" "Furuskär"
"Fny3_20_75_Furuskär_2" 10 0 "Fny3" "20" "75" "Furuskär"
"Fny3_20_75_Furuskär_3" 10 0 "Fny3" "20" "75" "Furuskär"
"Fny3_20_75_Furuskär_4" 10 0 "Fny3" "20" "75" "Furuskär"
"Fny3_20_75_Furuskär_5" 10 0 "Fny3" "20" "75" "Furuskär"
"Fny3_20_75_Furuskär_6" 10 0 "Fny3" "20" "75" "Furuskär"
"Fny3_20_75_Furuskär_7" 10 0 "Fny3" "20" "75" "Furuskär"
"Fny3_20_75_Furuskär_8" 10 0 "Fny3" "20" "75" "Furuskär"
"Fny3_20_75_Furuskär_9" 10 0 "Fny3" "20" "75" "Furuskär"
"Fny3_20_75_Furuskär_10" 10 0 "Fny3" "20" "75" "Furuskär"
"Fny3_20_75_Furuskär_11" 10 0 "Fny3" "20" "75" "Furuskär"
"Fny3_20_75_Furuskär_12" 10 0 "Fny3" "20" "75" "Furuskär"
"Fny3_20_75_Furuskär_13" 10 0 "Fny3" "20" "75" "Furuskär"
"Fny3_20_75_Furuskär_14" 10 0 "Fny3" "20" "75" "Furuskär"
"Fny3_20_75_Furuskär_15" 10 0 "Fny3" "20" "75" "Furuskär"
"Fny3_20_75_Furuskär_16" 10 0 "Fny3" "20" "75" "Furuskär"
"Fny3_20_75_Furuskär_17" 10 0 "Fny3" "20" "75" "Furuskär"
"Fny3_20_75_Furuskär_18" 10 0 "Fny3" "20" "75" "Furuskär"
"Fny3_20_75_Furuskär_19" 10 0 "Fny3" "20" "75" "Furuskär"
"Fny3_20_75_Furuskär_20" 10 0 "Fny3" "20" "75" "Furuskär"
"PP13_20_75_Prästkulla_1" 10 0 "PP13" "20" "75" "Prästkulla"
"PP13_20_75_Prästkulla_2" 10 0 "PP13" "20" "75" "Prästkulla"
"PP13_20_75_Prästkulla_3" 10 0 "PP13" "20" "75" "Prästkulla"
"PP13_20_75_Prästkulla_4" 10 0 "PP13" "20" "75" "Prästkulla"
"PP13_20_75_Prästkulla_5" 10 0 "PP13" "20" "75" "Prästkulla"
"PP13_20_75_Prästkulla_6" 10 0 "PP13" "20" "75" "Prästkulla"
"PP13_20_75_Prästkulla_7" 10 0 "PP13" "20" "75" "Prästkulla"
"PP13_20_75_Prästkulla_8" 10 0 "PP13" "20" "75" "Prästkulla"
"PP13_20_75_Prästkulla_9" 10 0 "PP13" "20" "75" "Prästkulla"
"PP13_20_75_Prästkulla_10" 10 0 "PP13" "20" "75" "Prästkulla"
"PP13_20_75_Prästkulla_11" 10 0 "PP13" "20" "75" "Prästkulla"
"PP13_20_75_Prästkulla_12" 10 0 "PP13" "20" "75" "Prästkulla"
"PP13_20_75_Prästkulla_13" 10 0 "PP13" "20" "75" "Prästkulla"
"PP13_20_75_Prästkulla_14" 10 0 "PP13" "20" "75" "Prästkulla"
"PP13_20_75_Prästkulla_15" 10 0 "PP13" "20" "75" "Prästkulla"
"PP13_20_75_Prästkulla_16" 10 0 "PP13" "20" "75" "Prästkulla"
"PP13_20_75_Prästkulla_17" 10 0 "PP13" "20" "75" "Prästkulla"
"PP13_20_75_Prästkulla_18" 10 0 "PP13" "20" "75" "Prästkulla"
"PP13_20_75_Prästkulla_19" 10 0 "PP13" "20" "75" "Prästkulla"
"PP13_20_75_Prästkulla_20" 10 0 "PP13" "20" "75" "Prästkulla"
"PP3_20_75_Prästkulla_1" 5 1 "PP3" "20" "75" "Prästkulla"
"PP3_20_75_Prästkulla_2" 5 1 "PP3" "20" "75" "Prästkulla"
"PP3_20_75_Prästkulla_3" 10 0 "PP3" "20" "75" "Prästkulla"
"PP3_20_75_Prästkulla_4" 10 0 "PP3" "20" "75" "Prästkulla"
"PP3_20_75_Prästkulla_5" 10 0 "PP3" "20" "75" "Prästkulla"
"PP3_20_75_Prästkulla_6" 10 0 "PP3" "20" "75" "Prästkulla"
"PP3_20_75_Prästkulla_7" 10 0 "PP3" "20" "75" "Prästkulla"
"PP3_20_75_Prästkulla_8" 10 0 "PP3" "20" "75" "Prästkulla"
"PP3_20_75_Prästkulla_9" 10 0 "PP3" "20" "75" "Prästkulla"
"PP3_20_75_Prästkulla_10" 10 0 "PP3" "20" "75" "Prästkulla"
"PP3_20_75_Prästkulla_11" 10 0 "PP3" "20" "75" "Prästkulla"
"PP3_20_75_Prästkulla_12" 10 0 "PP3" "20" "75" "Prästkulla"
"PP3_20_75_Prästkulla_13" 10 0 "PP3" "20" "75" "Prästkulla"
"PP3_20_75_Prästkulla_14" 10 0 "PP3" "20" "75" "Prästkulla"
"PP3_20_75_Prästkulla_15" 10 0 "PP3" "20" "75" "Prästkulla"
"PP3_20_75_Prästkulla_16" 10 0 "PP3" "20" "75" "Prästkulla"
"PP3_20_75_Prästkulla_17" 10 0 "PP3" "20" "75" "Prästkulla"
"PP3_20_75_Prästkulla_18" 10 0 "PP3" "20" "75" "Prästkulla"
"PP3_20_75_Prästkulla_19" 10 0 "PP3" "20" "75" "Prästkulla"
"PP3_20_75_Prästkulla_20" 10 0 "PP3" "20" "75" "Prästkulla"
"PP3_20_75_Prästkulla_21" 10 0 "PP3" "20" "75" "Prästkulla"
"PP4a_20_75_Prästkulla_1" 5 1 "PP4a" "20" "75" "Prästkulla"
"PP4a_20_75_Prästkulla_2" 6 1 "PP4a" "20" "75" "Prästkulla"
"PP4a_20_75_Prästkulla_3" 10 1 "PP4a" "20" "75" "Prästkulla"
"PP4a_20_75_Prästkulla_4" 10 0 "PP4a" "20" "75" "Prästkulla"
"PP4a_20_75_Prästkulla_5" 10 0 "PP4a" "20" "75" "Prästkulla"
"PP4a_20_75_Prästkulla_6" 10 0 "PP4a" "20" "75" "Prästkulla"
"PP4a_20_75_Prästkulla_7" 10 0 "PP4a" "20" "75" "Prästkulla"
"PP4a_20_75_Prästkulla_8" 10 0 "PP4a" "20" "75" "Prästkulla"
"PP4a_20_75_Prästkulla_9" 10 0 "PP4a" "20" "75" "Prästkulla"
"PP4a_20_75_Prästkulla_10" 10 0 "PP4a" "20" "75" "Prästkulla"
"PP4a_20_75_Prästkulla_11" 10 0 "PP4a" "20" "75" "Prästkulla"
"PP4a_20_75_Prästkulla_12" 10 0 "PP4a" "20" "75" "Prästkulla"
"PP4a_20_75_Prästkulla_13" 10 0 "PP4a" "20" "75" "Prästkulla"
"PP4a_20_75_Prästkulla_14" 10 0 "PP4a" "20" "75" "Prästkulla"
"PP4a_20_75_Prästkulla_15" 10 0 "PP4a" "20" "75" "Prästkulla"
"PP4a_20_75_Prästkulla_16" 10 0 "PP4a" "20" "75" "Prästkulla"
"PP4a_20_75_Prästkulla_17" 10 0 "PP4a" "20" "75" "Prästkulla"
"PP4a_20_75_Prästkulla_18" 10 0 "PP4a" "20" "75" "Prästkulla"
"PP4a_20_75_Prästkulla_19" 10 0 "PP4a" "20" "75" "Prästkulla"
"PP5a_20_75_Prästkulla_1" 1 1 "PP5a" "20" "75" "Prästkulla"
"PP5a_20_75_Prästkulla_2" 2 1 "PP5a" "20" "75" "Prästkulla"
"PP5a_20_75_Prästkulla_3" 4 1 "PP5a" "20" "75" "Prästkulla"
"PP5a_20_75_Prästkulla_4" 4 1 "PP5a" "20" "75" "Prästkulla"
"PP5a_20_75_Prästkulla_5" 5 1 "PP5a" "20" "75" "Prästkulla"
"PP5a_20_75_Prästkulla_6" 7 1 "PP5a" "20" "75" "Prästkulla"
"PP5a_20_75_Prästkulla_7" 9 1 "PP5a" "20" "75" "Prästkulla"
"PP5a_20_75_Prästkulla_8" 9 1 "PP5a" "20" "75" "Prästkulla"
"PP5a_20_75_Prästkulla_9" 10 0 "PP5a" "20" "75" "Prästkulla"
"PP5a_20_75_Prästkulla_10" 10 0 "PP5a" "20" "75" "Prästkulla"
"PP5a_20_75_Prästkulla_11" 10 0 "PP5a" "20" "75" "Prästkulla"
"PP5a_20_75_Prästkulla_12" 10 0 "PP5a" "20" "75" "Prästkulla"
"PP5a_20_75_Prästkulla_13" 10 0 "PP5a" "20" "75" "Prästkulla"
"PP5a_20_75_Prästkulla_14" 10 0 "PP5a" "20" "75" "Prästkulla"
"PP5a_20_75_Prästkulla_15" 10 0 "PP5a" "20" "75" "Prästkulla"
"PP5a_20_75_Prästkulla_16" 10 0 "PP5a" "20" "75" "Prästkulla"
"PP5a_20_75_Prästkulla_17" 10 0 "PP5a" "20" "75" "Prästkulla"
"PP5a_20_75_Prästkulla_18" 10 0 "PP5a" "20" "75" "Prästkulla"
"PP5a_20_75_Prästkulla_19" 10 0 "PP5a" "20" "75" "Prästkulla"
"PP5a_20_75_Prästkulla_20" 10 0 "PP5a" "20" "75" "Prästkulla"
"PP7_20_75_Prästkulla_1" 1 1 "PP7" "20" "75" "Prästkulla"
"PP7_20_75_Prästkulla_2" 8 1 "PP7" "20" "75" "Prästkulla"
"PP7_20_75_Prästkulla_3" 10 0 "PP7" "20" "75" "Prästkulla"
"PP7_20_75_Prästkulla_4" 10 0 "PP7" "20" "75" "Prästkulla"
"PP7_20_75_Prästkulla_5" 10 0 "PP7" "20" "75" "Prästkulla"
"PP7_20_75_Prästkulla_6" 10 0 "PP7" "20" "75" "Prästkulla"
"PP7_20_75_Prästkulla_7" 10 0 "PP7" "20" "75" "Prästkulla"
"PP7_20_75_Prästkulla_8" 10 0 "PP7" "20" "75" "Prästkulla"
"PP7_20_75_Prästkulla_9" 10 0 "PP7" "20" "75" "Prästkulla"
"PP7_20_75_Prästkulla_10" 10 0 "PP7" "20" "75" "Prästkulla"
"PP7_20_75_Prästkulla_11" 10 0 "PP7" "20" "75" "Prästkulla"
"PP7_20_75_Prästkulla_12" 10 0 "PP7" "20" "75" "Prästkulla"
"PP7_20_75_Prästkulla_13" 10 0 "PP7" "20" "75" "Prästkulla"
"PP7_20_75_Prästkulla_14" 10 0 "PP7" "20" "75" "Prästkulla"
"PP7_20_75_Prästkulla_15" 10 0 "PP7" "20" "75" "Prästkulla"
"PP7_20_75_Prästkulla_16" 10 0 "PP7" "20" "75" "Prästkulla"
"PP7_20_75_Prästkulla_17" 10 0 "PP7" "20" "75" "Prästkulla"
"PP7_20_75_Prästkulla_18" 10 0 "PP7" "20" "75" "Prästkulla"
"PP7_20_75_Prästkulla_19" 10 0 "PP7" "20" "75" "Prästkulla"
"PP7_20_75_Prästkulla_20" 10 0 "PP7" "20" "75" "Prästkulla"
"PP9_20_75_Prästkulla_1" 6 1 "PP9" "20" "75" "Prästkulla"
"PP9_20_75_Prästkulla_2" 10 0 "PP9" "20" "75" "Prästkulla"
"PP9_20_75_Prästkulla_3" 10 0 "PP9" "20" "75" "Prästkulla"
"PP9_20_75_Prästkulla_4" 10 0 "PP9" "20" "75" "Prästkulla"
"PP9_20_75_Prästkulla_5" 10 0 "PP9" "20" "75" "Prästkulla"
"PP9_20_75_Prästkulla_6" 10 0 "PP9" "20" "75" "Prästkulla"
"PP9_20_75_Prästkulla_7" 10 0 "PP9" "20" "75" "Prästkulla"
"PP9_20_75_Prästkulla_8" 10 0 "PP9" "20" "75" "Prästkulla"
"PP9_20_75_Prästkulla_9" 10 0 "PP9" "20" "75" "Prästkulla"
"PP9_20_75_Prästkulla_10" 10 0 "PP9" "20" "75" "Prästkulla"
"PP9_20_75_Prästkulla_11" 10 0 "PP9" "20" "75" "Prästkulla"
"PP9_20_75_Prästkulla_12" 10 0 "PP9" "20" "75" "Prästkulla"
"PP9_20_75_Prästkulla_13" 10 0 "PP9" "20" "75" "Prästkulla"
"PP9_20_75_Prästkulla_14" 10 0 "PP9" "20" "75" "Prästkulla"
"PP9_20_75_Prästkulla_15" 10 0 "PP9" "20" "75" "Prästkulla"
"PP9_20_75_Prästkulla_16" 10 0 "PP9" "20" "75" "Prästkulla"
"PP9_20_75_Prästkulla_17" 10 0 "PP9" "20" "75" "Prästkulla"
"PP9_20_75_Prästkulla_18" 10 0 "PP9" "20" "75" "Prästkulla"
"PP9_20_75_Prästkulla_19" 10 0 "PP9" "20" "75" "Prästkulla"
"PP9_20_75_Prästkulla_20" 10 0 "PP9" "20" "75" "Prästkulla"
"PPny2_20_75_Prästkulla_1" 2 1 "PPny2" "20" "75" "Prästkulla"
"PPny2_20_75_Prästkulla_2" 7 1 "PPny2" "20" "75" "Prästkulla"
"PPny2_20_75_Prästkulla_3" 7 1 "PPny2" "20" "75" "Prästkulla"
"PPny2_20_75_Prästkulla_4" 10 1 "PPny2" "20" "75" "Prästkulla"
"PPny2_20_75_Prästkulla_5" 10 0 "PPny2" "20" "75" "Prästkulla"
"PPny2_20_75_Prästkulla_6" 10 0 "PPny2" "20" "75" "Prästkulla"
"PPny2_20_75_Prästkulla_7" 10 0 "PPny2" "20" "75" "Prästkulla"
"PPny2_20_75_Prästkulla_8" 10 0 "PPny2" "20" "75" "Prästkulla"
"PPny2_20_75_Prästkulla_9" 10 0 "PPny2" "20" "75" "Prästkulla"
"PPny2_20_75_Prästkulla_10" 10 0 "PPny2" "20" "75" "Prästkulla"
"PPny2_20_75_Prästkulla_11" 10 0 "PPny2" "20" "75" "Prästkulla"
"PPny2_20_75_Prästkulla_12" 10 0 "PPny2" "20" "75" "Prästkulla"
"PPny2_20_75_Prästkulla_13" 10 0 "PPny2" "20" "75" "Prästkulla"
"PPny2_20_75_Prästkulla_14" 10 0 "PPny2" "20" "75" "Prästkulla"
"PPny2_20_75_Prästkulla_15" 10 0 "PPny2" "20" "75" "Prästkulla"
"PPny2_20_75_Prästkulla_16" 10 0 "PPny2" "20" "75" "Prästkulla"
"PPny2_20_75_Prästkulla_17" 10 0 "PPny2" "20" "75" "Prästkulla"
"PPny2_20_75_Prästkulla_18" 10 0 "PPny2" "20" "75" "Prästkulla"
"PPny2_20_75_Prästkulla_19" 10 0 "PPny2" "20" "75" "Prästkulla"
"PPny2_20_75_Prästkulla_20" 10 0 "PPny2" "20" "75" "Prästkulla"
"PPny3_20_75_Prästkulla_1" 9 1 "PPny3" "20" "75" "Prästkulla"
"PPny3_20_75_Prästkulla_2" 10 0 "PPny3" "20" "75" "Prästkulla"
"PPny3_20_75_Prästkulla_3" 10 0 "PPny3" "20" "75" "Prästkulla"
"PPny3_20_75_Prästkulla_4" 10 0 "PPny3" "20" "75" "Prästkulla"
"PPny3_20_75_Prästkulla_5" 10 0 "PPny3" "20" "75" "Prästkulla"
"PPny3_20_75_Prästkulla_6" 10 0 "PPny3" "20" "75" "Prästkulla"
"PPny3_20_75_Prästkulla_7" 10 0 "PPny3" "20" "75" "Prästkulla"
"PPny3_20_75_Prästkulla_8" 10 0 "PPny3" "20" "75" "Prästkulla"
"PPny3_20_75_Prästkulla_9" 10 0 "PPny3" "20" "75" "Prästkulla"
"PPny3_20_75_Prästkulla_10" 10 0 "PPny3" "20" "75" "Prästkulla"
"PPny3_20_75_Prästkulla_11" 10 0 "PPny3" "20" "75" "Prästkulla"
"PPny3_20_75_Prästkulla_12" 10 0 "PPny3" "20" "75" "Prästkulla"
"PPny3_20_75_Prästkulla_13" 10 0 "PPny3" "20" "75" "Prästkulla"
"PPny3_20_75_Prästkulla_14" 10 0 "PPny3" "20" "75" "Prästkulla"
"PPny3_20_75_Prästkulla_15" 10 0 "PPny3" "20" "75" "Prästkulla"
"PPny3_20_75_Prästkulla_16" 10 0 "PPny3" "20" "75" "Prästkulla"
"PPny3_20_75_Prästkulla_17" 10 0 "PPny3" "20" "75" "Prästkulla"
"PPny3_20_75_Prästkulla_18" 10 0 "PPny3" "20" "75" "Prästkulla"
"PPny4_20_75_Prästkulla_1" 1 1 "PPny4" "20" "75" "Prästkulla"
"PPny4_20_75_Prästkulla_2" 4 1 "PPny4" "20" "75" "Prästkulla"
"PPny4_20_75_Prästkulla_3" 5 1 "PPny4" "20" "75" "Prästkulla"
"PPny4_20_75_Prästkulla_4" 10 0 "PPny4" "20" "75" "Prästkulla"
"PPny4_20_75_Prästkulla_5" 10 0 "PPny4" "20" "75" "Prästkulla"
"PPny4_20_75_Prästkulla_6" 10 0 "PPny4" "20" "75" "Prästkulla"
"PPny4_20_75_Prästkulla_7" 10 0 "PPny4" "20" "75" "Prästkulla"
"PPny4_20_75_Prästkulla_8" 10 0 "PPny4" "20" "75" "Prästkulla"
"PPny4_20_75_Prästkulla_9" 10 0 "PPny4" "20" "75" "Prästkulla"
"PPny4_20_75_Prästkulla_10" 10 0 "PPny4" "20" "75" "Prästkulla"
"PPny4_20_75_Prästkulla_11" 10 0 "PPny4" "20" "75" "Prästkulla"
"PPny4_20_75_Prästkulla_12" 10 0 "PPny4" "20" "75" "Prästkulla"
"PPny4_20_75_Prästkulla_13" 10 0 "PPny4" "20" "75" "Prästkulla"
"PPny4_20_75_Prästkulla_14" 10 0 "PPny4" "20" "75" "Prästkulla"
"PPny4_20_75_Prästkulla_15" 10 0 "PPny4" "20" "75" "Prästkulla"
"PPny4_20_75_Prästkulla_16" 10 0 "PPny4" "20" "75" "Prästkulla"
"PPny4_20_75_Prästkulla_17" 10 0 "PPny4" "20" "75" "Prästkulla"
"PPny4_20_75_Prästkulla_18" 10 0 "PPny4" "20" "75" "Prästkulla"
"PPny4_20_75_Prästkulla_19" 10 0 "PPny4" "20" "75" "Prästkulla"
"PPny4_20_75_Prästkulla_20" 10 0 "PPny4" "20" "75" "Prästkulla"
"PPny4_20_75_Prästkulla_21" 10 0 "PPny4" "20" "75" "Prästkulla"
"F103_25_50_Furuskär_1" 3 1 "F103" "25" "50" "Furuskär"
"F103_25_50_Furuskär_2" 4 1 "F103" "25" "50" "Furuskär"
"F103_25_50_Furuskär_3" 7 1 "F103" "25" "50" "Furuskär"
"F103_25_50_Furuskär_4" 7 1 "F103" "25" "50" "Furuskär"
"F103_25_50_Furuskär_5" 10 0 "F103" "25" "50" "Furuskär"
"F103_25_50_Furuskär_6" 10 0 "F103" "25" "50" "Furuskär"
"F103_25_50_Furuskär_7" 10 0 "F103" "25" "50" "Furuskär"
"F103_25_50_Furuskär_8" 10 0 "F103" "25" "50" "Furuskär"
"F103_25_50_Furuskär_9" 10 0 "F103" "25" "50" "Furuskär"
"F103_25_50_Furuskär_10" 10 0 "F103" "25" "50" "Furuskär"
"F103_25_50_Furuskär_11" 10 0 "F103" "25" "50" "Furuskär"
"F103_25_50_Furuskär_12" 10 0 "F103" "25" "50" "Furuskär"
"F103_25_50_Furuskär_13" 10 0 "F103" "25" "50" "Furuskär"
"F103_25_50_Furuskär_14" 10 0 "F103" "25" "50" "Furuskär"
"F103_25_50_Furuskär_15" 10 0 "F103" "25" "50" "Furuskär"
"F103_25_50_Furuskär_16" 10 0 "F103" "25" "50" "Furuskär"
"F103_25_50_Furuskär_17" 10 0 "F103" "25" "50" "Furuskär"
"F103_25_50_Furuskär_18" 10 0 "F103" "25" "50" "Furuskär"
"F103_25_50_Furuskär_19" 10 0 "F103" "25" "50" "Furuskär"
"F103_25_50_Furuskär_20" 10 0 "F103" "25" "50" "Furuskär"
"F103_25_50_Furuskär_21" 10 0 "F103" "25" "50" "Furuskär"
"F110_25_50_Furuskär_1" 7 1 "F110" "25" "50" "Furuskär"
"F110_25_50_Furuskär_2" 7 1 "F110" "25" "50" "Furuskär"
"F110_25_50_Furuskär_3" 7 1 "F110" "25" "50" "Furuskär"
"F110_25_50_Furuskär_4" 10 0 "F110" "25" "50" "Furuskär"
"F110_25_50_Furuskär_5" 10 0 "F110" "25" "50" "Furuskär"
"F110_25_50_Furuskär_6" 10 0 "F110" "25" "50" "Furuskär"
"F110_25_50_Furuskär_7" 10 0 "F110" "25" "50" "Furuskär"
"F110_25_50_Furuskär_8" 10 0 "F110" "25" "50" "Furuskär"
"F110_25_50_Furuskär_9" 10 0 "F110" "25" "50" "Furuskär"
"F110_25_50_Furuskär_10" 10 0 "F110" "25" "50" "Furuskär"
"F110_25_50_Furuskär_11" 10 0 "F110" "25" "50" "Furuskär"
"F110_25_50_Furuskär_12" 10 0 "F110" "25" "50" "Furuskär"
"F110_25_50_Furuskär_13" 10 0 "F110" "25" "50" "Furuskär"
"F110_25_50_Furuskär_14" 10 0 "F110" "25" "50" "Furuskär"
"F110_25_50_Furuskär_15" 10 0 "F110" "25" "50" "Furuskär"
"F110_25_50_Furuskär_16" 10 0 "F110" "25" "50" "Furuskär"
"F110_25_50_Furuskär_17" 10 0 "F110" "25" "50" "Furuskär"
"F110_25_50_Furuskär_18" 10 0 "F110" "25" "50" "Furuskär"
"F110_25_50_Furuskär_19" 10 0 "F110" "25" "50" "Furuskär"
"F110_25_50_Furuskär_20" 10 0 "F110" "25" "50" "Furuskär"
"F118b_25_50_Furuskär_1" 1 1 "F118b" "25" "50" "Furuskär"
"F118b_25_50_Furuskär_2" 1 1 "F118b" "25" "50" "Furuskär"
"F118b_25_50_Furuskär_3" 1 1 "F118b" "25" "50" "Furuskär"
"F118b_25_50_Furuskär_4" 1 1 "F118b" "25" "50" "Furuskär"
"F118b_25_50_Furuskär_5" 7 1 "F118b" "25" "50" "Furuskär"
"F118b_25_50_Furuskär_6" 10 0 "F118b" "25" "50" "Furuskär"
"F118b_25_50_Furuskär_7" 10 0 "F118b" "25" "50" "Furuskär"
"F118b_25_50_Furuskär_8" 10 0 "F118b" "25" "50" "Furuskär"
"F118b_25_50_Furuskär_9" 10 0 "F118b" "25" "50" "Furuskär"
"F118b_25_50_Furuskär_10" 10 0 "F118b" "25" "50" "Furuskär"
"F118b_25_50_Furuskär_11" 10 0 "F118b" "25" "50" "Furuskär"
"F118b_25_50_Furuskär_12" 10 0 "F118b" "25" "50" "Furuskär"
"F118b_25_50_Furuskär_13" 10 0 "F118b" "25" "50" "Furuskär"
"F118b_25_50_Furuskär_14" 10 0 "F118b" "25" "50" "Furuskär"
"F118b_25_50_Furuskär_15" 10 0 "F118b" "25" "50" "Furuskär"
"F118b_25_50_Furuskär_16" 10 0 "F118b" "25" "50" "Furuskär"
"F118b_25_50_Furuskär_17" 10 0 "F118b" "25" "50" "Furuskär"
"F118b_25_50_Furuskär_18" 10 0 "F118b" "25" "50" "Furuskär"
"F118b_25_50_Furuskär_19" 10 0 "F118b" "25" "50" "Furuskär"
"F118b_25_50_Furuskär_20" 10 0 "F118b" "25" "50" "Furuskär"
"F118b_25_50_Furuskär_21" 10 0 "F118b" "25" "50" "Furuskär"
"F118b_25_50_Furuskär_22" 10 0 "F118b" "25" "50" "Furuskär"
"F118b_25_50_Furuskär_23" 10 0 "F118b" "25" "50" "Furuskär"
"F118b_25_50_Furuskär_24" 10 0 "F118b" "25" "50" "Furuskär"
"F145_25_50_Furuskär_1" 5 1 "F145" "25" "50" "Furuskär"
"F145_25_50_Furuskär_2" 10 0 "F145" "25" "50" "Furuskär"
"F145_25_50_Furuskär_3" 10 0 "F145" "25" "50" "Furuskär"
"F145_25_50_Furuskär_4" 10 0 "F145" "25" "50" "Furuskär"
"F145_25_50_Furuskär_5" 10 0 "F145" "25" "50" "Furuskär"
"F145_25_50_Furuskär_6" 10 0 "F145" "25" "50" "Furuskär"
"F145_25_50_Furuskär_7" 10 0 "F145" "25" "50" "Furuskär"
"F145_25_50_Furuskär_8" 10 0 "F145" "25" "50" "Furuskär"
"F145_25_50_Furuskär_9" 10 0 "F145" "25" "50" "Furuskär"
"F145_25_50_Furuskär_10" 10 0 "F145" "25" "50" "Furuskär"
"F145_25_50_Furuskär_11" 10 0 "F145" "25" "50" "Furuskär"
"F145_25_50_Furuskär_12" 10 0 "F145" "25" "50" "Furuskär"
"F145_25_50_Furuskär_13" 10 0 "F145" "25" "50" "Furuskär"
"F145_25_50_Furuskär_14" 10 0 "F145" "25" "50" "Furuskär"
"F145_25_50_Furuskär_15" 10 0 "F145" "25" "50" "Furuskär"
"F145_25_50_Furuskär_16" 10 0 "F145" "25" "50" "Furuskär"
"F145_25_50_Furuskär_17" 10 0 "F145" "25" "50" "Furuskär"
"F145_25_50_Furuskär_18" 10 0 "F145" "25" "50" "Furuskär"
"F145_25_50_Furuskär_19" 10 0 "F145" "25" "50" "Furuskär"
"F145_25_50_Furuskär_20" 10 0 "F145" "25" "50" "Furuskär"
"F145_25_50_Furuskär_21" 10 0 "F145" "25" "50" "Furuskär"
"F158_25_50_Furuskär_1" 5 1 "F158" "25" "50" "Furuskär"
"F158_25_50_Furuskär_2" 7 1 "F158" "25" "50" "Furuskär"
"F158_25_50_Furuskär_3" 10 0 "F158" "25" "50" "Furuskär"
"F158_25_50_Furuskär_4" 10 0 "F158" "25" "50" "Furuskär"
"F158_25_50_Furuskär_5" 10 0 "F158" "25" "50" "Furuskär"
"F158_25_50_Furuskär_6" 10 0 "F158" "25" "50" "Furuskär"
"F158_25_50_Furuskär_7" 10 0 "F158" "25" "50" "Furuskär"
"F158_25_50_Furuskär_8" 10 0 "F158" "25" "50" "Furuskär"
"F158_25_50_Furuskär_9" 10 0 "F158" "25" "50" "Furuskär"
"F158_25_50_Furuskär_10" 10 0 "F158" "25" "50" "Furuskär"
"F158_25_50_Furuskär_11" 10 0 "F158" "25" "50" "Furuskär"
"F158_25_50_Furuskär_12" 10 0 "F158" "25" "50" "Furuskär"
"F158_25_50_Furuskär_13" 10 0 "F158" "25" "50" "Furuskär"
"F158_25_50_Furuskär_14" 10 0 "F158" "25" "50" "Furuskär"
"F158_25_50_Furuskär_15" 10 0 "F158" "25" "50" "Furuskär"
"F158_25_50_Furuskär_16" 10 0 "F158" "25" "50" "Furuskär"
"F159_25_50_Furuskär_1" 8 1 "F159" "25" "50" "Furuskär"
"F159_25_50_Furuskär_2" 10 0 "F159" "25" "50" "Furuskär"
"F159_25_50_Furuskär_3" 10 0 "F159" "25" "50" "Furuskär"
"F159_25_50_Furuskär_4" 10 0 "F159" "25" "50" "Furuskär"
"F159_25_50_Furuskär_5" 10 0 "F159" "25" "50" "Furuskär"
"F159_25_50_Furuskär_6" 10 0 "F159" "25" "50" "Furuskär"
"F159_25_50_Furuskär_7" 10 0 "F159" "25" "50" "Furuskär"
"F159_25_50_Furuskär_8" 10 0 "F159" "25" "50" "Furuskär"
"F159_25_50_Furuskär_9" 10 0 "F159" "25" "50" "Furuskär"
"F159_25_50_Furuskär_10" 10 0 "F159" "25" "50" "Furuskär"
"F159_25_50_Furuskär_11" 10 0 "F159" "25" "50" "Furuskär"
"F159_25_50_Furuskär_12" 10 0 "F159" "25" "50" "Furuskär"
"F159_25_50_Furuskär_13" 10 0 "F159" "25" "50" "Furuskär"
"F159_25_50_Furuskär_14" 10 0 "F159" "25" "50" "Furuskär"
"F159_25_50_Furuskär_15" 10 0 "F159" "25" "50" "Furuskär"
"F159_25_50_Furuskär_16" 10 0 "F159" "25" "50" "Furuskär"
"F159_25_50_Furuskär_17" 10 0 "F159" "25" "50" "Furuskär"
"F159_25_50_Furuskär_18" 10 0 "F159" "25" "50" "Furuskär"
"F159_25_50_Furuskär_19" 10 0 "F159" "25" "50" "Furuskär"
"F159_25_50_Furuskär_20" 10 0 "F159" "25" "50" "Furuskär"
"F35_25_50_Furuskär_1" 3 1 "F35" "25" "50" "Furuskär"
"F35_25_50_Furuskär_2" 4 1 "F35" "25" "50" "Furuskär"
"F35_25_50_Furuskär_3" 4 1 "F35" "25" "50" "Furuskär"
"F35_25_50_Furuskär_4" 4 1 "F35" "25" "50" "Furuskär"
"F35_25_50_Furuskär_5" 6 1 "F35" "25" "50" "Furuskär"
"F35_25_50_Furuskär_6" 10 0 "F35" "25" "50" "Furuskär"
"F35_25_50_Furuskär_7" 10 0 "F35" "25" "50" "Furuskär"
"F35_25_50_Furuskär_8" 10 0 "F35" "25" "50" "Furuskär"
"F35_25_50_Furuskär_9" 10 0 "F35" "25" "50" "Furuskär"
"F35_25_50_Furuskär_10" 10 0 "F35" "25" "50" "Furuskär"
"F35_25_50_Furuskär_11" 10 0 "F35" "25" "50" "Furuskär"
"F35_25_50_Furuskär_12" 10 0 "F35" "25" "50" "Furuskär"
"F35_25_50_Furuskär_13" 10 0 "F35" "25" "50" "Furuskär"
"F35_25_50_Furuskär_14" 10 0 "F35" "25" "50" "Furuskär"
"F35_25_50_Furuskär_15" 10 0 "F35" "25" "50" "Furuskär"
"F35_25_50_Furuskär_16" 10 0 "F35" "25" "50" "Furuskär"
"F35_25_50_Furuskär_17" 10 0 "F35" "25" "50" "Furuskär"
"F35_25_50_Furuskär_18" 10 0 "F35" "25" "50" "Furuskär"
"F35_25_50_Furuskär_19" 10 0 "F35" "25" "50" "Furuskär"
"F35_25_50_Furuskär_20" 10 0 "F35" "25" "50" "Furuskär"
"F35_25_50_Furuskär_21" 10 0 "F35" "25" "50" "Furuskär"
"F35_25_50_Furuskär_22" 10 0 "F35" "25" "50" "Furuskär"
"F35_25_50_Furuskär_23" 10 0 "F35" "25" "50" "Furuskär"
"F42_25_50_Furuskär_1" 7 1 "F42" "25" "50" "Furuskär"
"F42_25_50_Furuskär_2" 10 0 "F42" "25" "50" "Furuskär"
"F42_25_50_Furuskär_3" 10 0 "F42" "25" "50" "Furuskär"
"F42_25_50_Furuskär_4" 10 0 "F42" "25" "50" "Furuskär"
"F42_25_50_Furuskär_5" 10 0 "F42" "25" "50" "Furuskär"
"F42_25_50_Furuskär_6" 10 0 "F42" "25" "50" "Furuskär"
"F42_25_50_Furuskär_7" 10 0 "F42" "25" "50" "Furuskär"
"F42_25_50_Furuskär_8" 10 0 "F42" "25" "50" "Furuskär"
"F42_25_50_Furuskär_9" 10 0 "F42" "25" "50" "Furuskär"
"F42_25_50_Furuskär_10" 10 0 "F42" "25" "50" "Furuskär"
"F42_25_50_Furuskär_11" 10 0 "F42" "25" "50" "Furuskär"
"F42_25_50_Furuskär_12" 10 0 "F42" "25" "50" "Furuskär"
"F42_25_50_Furuskär_13" 10 0 "F42" "25" "50" "Furuskär"
"F42_25_50_Furuskär_14" 10 0 "F42" "25" "50" "Furuskär"
"F42_25_50_Furuskär_15" 10 0 "F42" "25" "50" "Furuskär"
"F42_25_50_Furuskär_16" 10 0 "F42" "25" "50" "Furuskär"
"F42_25_50_Furuskär_17" 10 0 "F42" "25" "50" "Furuskär"
"F42_25_50_Furuskär_18" 10 0 "F42" "25" "50" "Furuskär"
"F42_25_50_Furuskär_19" 10 0 "F42" "25" "50" "Furuskär"
"F42_25_50_Furuskär_20" 10 0 "F42" "25" "50" "Furuskär"
"F42_25_50_Furuskär_21" 10 0 "F42" "25" "50" "Furuskär"
"F76b_25_50_Furuskär_1" 3 1 "F76b" "25" "50" "Furuskär"
"F76b_25_50_Furuskär_2" 4 1 "F76b" "25" "50" "Furuskär"
"F76b_25_50_Furuskär_3" 4 1 "F76b" "25" "50" "Furuskär"
"F76b_25_50_Furuskär_4" 5 1 "F76b" "25" "50" "Furuskär"
"F76b_25_50_Furuskär_5" 5 1 "F76b" "25" "50" "Furuskär"
"F76b_25_50_Furuskär_6" 7 1 "F76b" "25" "50" "Furuskär"
"F76b_25_50_Furuskär_7" 7 1 "F76b" "25" "50" "Furuskär"
"F76b_25_50_Furuskär_8" 9 1 "F76b" "25" "50" "Furuskär"
"F76b_25_50_Furuskär_9" 10 1 "F76b" "25" "50" "Furuskär"
"F76b_25_50_Furuskär_10" 10 1 "F76b" "25" "50" "Furuskär"
"F76b_25_50_Furuskär_11" 10 1 "F76b" "25" "50" "Furuskär"
"F76b_25_50_Furuskär_12" 10 0 "F76b" "25" "50" "Furuskär"
"F76b_25_50_Furuskär_13" 10 0 "F76b" "25" "50" "Furuskär"
"F76b_25_50_Furuskär_14" 10 0 "F76b" "25" "50" "Furuskär"
"F76b_25_50_Furuskär_15" 10 0 "F76b" "25" "50" "Furuskär"
"F76b_25_50_Furuskär_16" 10 0 "F76b" "25" "50" "Furuskär"
"F76b_25_50_Furuskär_17" 10 0 "F76b" "25" "50" "Furuskär"
"F76b_25_50_Furuskär_18" 10 0 "F76b" "25" "50" "Furuskär"
"F76b_25_50_Furuskär_19" 10 0 "F76b" "25" "50" "Furuskär"
"F76b_25_50_Furuskär_20" 10 0 "F76b" "25" "50" "Furuskär"
"F86_25_50_Furuskär_1" 5 1 "F86" "25" "50" "Furuskär"
"F86_25_50_Furuskär_2" 5 1 "F86" "25" "50" "Furuskär"
"F86_25_50_Furuskär_3" 9 1 "F86" "25" "50" "Furuskär"
"F86_25_50_Furuskär_4" 9 1 "F86" "25" "50" "Furuskär"
"F86_25_50_Furuskär_5" 10 1 "F86" "25" "50" "Furuskär"
"F86_25_50_Furuskär_6" 10 0 "F86" "25" "50" "Furuskär"
"F86_25_50_Furuskär_7" 10 0 "F86" "25" "50" "Furuskär"
"F86_25_50_Furuskär_8" 10 0 "F86" "25" "50" "Furuskär"
"F86_25_50_Furuskär_9" 10 0 "F86" "25" "50" "Furuskär"
"F86_25_50_Furuskär_10" 10 0 "F86" "25" "50" "Furuskär"
"F86_25_50_Furuskär_11" 10 0 "F86" "25" "50" "Furuskär"
"F86_25_50_Furuskär_12" 10 0 "F86" "25" "50" "Furuskär"
"F86_25_50_Furuskär_13" 10 0 "F86" "25" "50" "Furuskär"
"F86_25_50_Furuskär_14" 10 0 "F86" "25" "50" "Furuskär"
"F86_25_50_Furuskär_15" 10 0 "F86" "25" "50" "Furuskär"
"F86_25_50_Furuskär_16" 10 0 "F86" "25" "50" "Furuskär"
"F86_25_50_Furuskär_17" 10 0 "F86" "25" "50" "Furuskär"
"F86_25_50_Furuskär_18" 10 0 "F86" "25" "50" "Furuskär"
"F86_25_50_Furuskär_19" 10 0 "F86" "25" "50" "Furuskär"
"F90_25_50_Furuskär_1" 5 1 "F90" "25" "50" "Furuskär"
"F90_25_50_Furuskär_2" 5 1 "F90" "25" "50" "Furuskär"
"F90_25_50_Furuskär_3" 5 1 "F90" "25" "50" "Furuskär"
"F90_25_50_Furuskär_4" 10 1 "F90" "25" "50" "Furuskär"
"F90_25_50_Furuskär_5" 10 0 "F90" "25" "50" "Furuskär"
"F90_25_50_Furuskär_6" 10 0 "F90" "25" "50" "Furuskär"
"F90_25_50_Furuskär_7" 10 0 "F90" "25" "50" "Furuskär"
"F90_25_50_Furuskär_8" 10 0 "F90" "25" "50" "Furuskär"
"F90_25_50_Furuskär_9" 10 0 "F90" "25" "50" "Furuskär"
"F90_25_50_Furuskär_10" 10 0 "F90" "25" "50" "Furuskär"
"F90_25_50_Furuskär_11" 10 0 "F90" "25" "50" "Furuskär"
"F90_25_50_Furuskär_12" 10 0 "F90" "25" "50" "Furuskär"
"F90_25_50_Furuskär_13" 10 0 "F90" "25" "50" "Furuskär"
"F90_25_50_Furuskär_14" 10 0 "F90" "25" "50" "Furuskär"
"F90_25_50_Furuskär_15" 10 0 "F90" "25" "50" "Furuskär"
"F90_25_50_Furuskär_16" 10 0 "F90" "25" "50" "Furuskär"
"F90_25_50_Furuskär_17" 10 0 "F90" "25" "50" "Furuskär"
"F90_25_50_Furuskär_18" 10 0 "F90" "25" "50" "Furuskär"
"F90_25_50_Furuskär_19" 10 0 "F90" "25" "50" "Furuskär"
"F90_25_50_Furuskär_20" 10 0 "F90" "25" "50" "Furuskär"
"Fny3_25_50_Furuskär_1" 10 0 "Fny3" "25" "50" "Furuskär"
"Fny3_25_50_Furuskär_2" 10 0 "Fny3" "25" "50" "Furuskär"
"Fny3_25_50_Furuskär_3" 10 0 "Fny3" "25" "50" "Furuskär"
"Fny3_25_50_Furuskär_4" 10 0 "Fny3" "25" "50" "Furuskär"
"Fny3_25_50_Furuskär_5" 10 0 "Fny3" "25" "50" "Furuskär"
"Fny3_25_50_Furuskär_6" 10 0 "Fny3" "25" "50" "Furuskär"
"Fny3_25_50_Furuskär_7" 10 0 "Fny3" "25" "50" "Furuskär"
"Fny3_25_50_Furuskär_8" 10 0 "Fny3" "25" "50" "Furuskär"
"Fny3_25_50_Furuskär_9" 10 0 "Fny3" "25" "50" "Furuskär"
"Fny3_25_50_Furuskär_10" 10 0 "Fny3" "25" "50" "Furuskär"
"Fny3_25_50_Furuskär_11" 10 0 "Fny3" "25" "50" "Furuskär"
"Fny3_25_50_Furuskär_12" 10 0 "Fny3" "25" "50" "Furuskär"
"Fny3_25_50_Furuskär_13" 10 0 "Fny3" "25" "50" "Furuskär"
"Fny3_25_50_Furuskär_14" 10 0 "Fny3" "25" "50" "Furuskär"
"Fny3_25_50_Furuskär_15" 10 0 "Fny3" "25" "50" "Furuskär"
"Fny3_25_50_Furuskär_16" 10 0 "Fny3" "25" "50" "Furuskär"
"Fny3_25_50_Furuskär_17" 10 0 "Fny3" "25" "50" "Furuskär"
"Fny3_25_50_Furuskär_18" 10 0 "Fny3" "25" "50" "Furuskär"
"Fny3_25_50_Furuskär_19" 10 0 "Fny3" "25" "50" "Furuskär"
"Fny3_25_50_Furuskär_20" 10 0 "Fny3" "25" "50" "Furuskär"
"PP13_25_50_Prästkulla_1" 10 0 "PP13" "25" "50" "Prästkulla"
"PP13_25_50_Prästkulla_2" 10 0 "PP13" "25" "50" "Prästkulla"
"PP13_25_50_Prästkulla_3" 10 0 "PP13" "25" "50" "Prästkulla"
"PP13_25_50_Prästkulla_4" 10 0 "PP13" "25" "50" "Prästkulla"
"PP13_25_50_Prästkulla_5" 10 0 "PP13" "25" "50" "Prästkulla"
"PP13_25_50_Prästkulla_6" 10 0 "PP13" "25" "50" "Prästkulla"
"PP13_25_50_Prästkulla_7" 10 0 "PP13" "25" "50" "Prästkulla"
"PP13_25_50_Prästkulla_8" 10 0 "PP13" "25" "50" "Prästkulla"
"PP13_25_50_Prästkulla_9" 10 0 "PP13" "25" "50" "Prästkulla"
"PP13_25_50_Prästkulla_10" 10 0 "PP13" "25" "50" "Prästkulla"
"PP13_25_50_Prästkulla_11" 10 0 "PP13" "25" "50" "Prästkulla"
"PP13_25_50_Prästkulla_12" 10 0 "PP13" "25" "50" "Prästkulla"
"PP13_25_50_Prästkulla_13" 10 0 "PP13" "25" "50" "Prästkulla"
"PP13_25_50_Prästkulla_14" 10 0 "PP13" "25" "50" "Prästkulla"
"PP13_25_50_Prästkulla_15" 10 0 "PP13" "25" "50" "Prästkulla"
"PP13_25_50_Prästkulla_16" 10 0 "PP13" "25" "50" "Prästkulla"
"PP13_25_50_Prästkulla_17" 10 0 "PP13" "25" "50" "Prästkulla"
"PP13_25_50_Prästkulla_18" 10 0 "PP13" "25" "50" "Prästkulla"
"PP13_25_50_Prästkulla_19" 10 0 "PP13" "25" "50" "Prästkulla"
"PP13_25_50_Prästkulla_20" 10 0 "PP13" "25" "50" "Prästkulla"
"PP3_25_50_Prästkulla_1" 4 1 "PP3" "25" "50" "Prästkulla"
"PP3_25_50_Prästkulla_2" 7 1 "PP3" "25" "50" "Prästkulla"
"PP3_25_50_Prästkulla_3" 9 1 "PP3" "25" "50" "Prästkulla"
"PP3_25_50_Prästkulla_4" 9 1 "PP3" "25" "50" "Prästkulla"
"PP3_25_50_Prästkulla_5" 10 0 "PP3" "25" "50" "Prästkulla"
"PP3_25_50_Prästkulla_6" 10 0 "PP3" "25" "50" "Prästkulla"
"PP3_25_50_Prästkulla_7" 10 0 "PP3" "25" "50" "Prästkulla"
"PP3_25_50_Prästkulla_8" 10 0 "PP3" "25" "50" "Prästkulla"
"PP3_25_50_Prästkulla_9" 10 0 "PP3" "25" "50" "Prästkulla"
"PP3_25_50_Prästkulla_10" 10 0 "PP3" "25" "50" "Prästkulla"
"PP3_25_50_Prästkulla_11" 10 0 "PP3" "25" "50" "Prästkulla"
"PP3_25_50_Prästkulla_12" 10 0 "PP3" "25" "50" "Prästkulla"
"PP3_25_50_Prästkulla_13" 10 0 "PP3" "25" "50" "Prästkulla"
"PP3_25_50_Prästkulla_14" 10 0 "PP3" "25" "50" "Prästkulla"
"PP3_25_50_Prästkulla_15" 10 0 "PP3" "25" "50" "Prästkulla"
"PP3_25_50_Prästkulla_16" 10 0 "PP3" "25" "50" "Prästkulla"
"PP3_25_50_Prästkulla_17" 10 0 "PP3" "25" "50" "Prästkulla"
"PP3_25_50_Prästkulla_18" 10 0 "PP3" "25" "50" "Prästkulla"
"PP3_25_50_Prästkulla_19" 10 0 "PP3" "25" "50" "Prästkulla"
"PP3_25_50_Prästkulla_20" 10 0 "PP3" "25" "50" "Prästkulla"
"PP4a_25_50_Prästkulla_1" 7 1 "PP4a" "25" "50" "Prästkulla"
"PP4a_25_50_Prästkulla_2" 8 1 "PP4a" "25" "50" "Prästkulla"
"PP4a_25_50_Prästkulla_3" 9 1 "PP4a" "25" "50" "Prästkulla"
"PP4a_25_50_Prästkulla_4" 9 1 "PP4a" "25" "50" "Prästkulla"
"PP4a_25_50_Prästkulla_5" 10 0 "PP4a" "25" "50" "Prästkulla"
"PP4a_25_50_Prästkulla_6" 10 0 "PP4a" "25" "50" "Prästkulla"
"PP4a_25_50_Prästkulla_7" 10 0 "PP4a" "25" "50" "Prästkulla"
"PP4a_25_50_Prästkulla_8" 10 0 "PP4a" "25" "50" "Prästkulla"
"PP4a_25_50_Prästkulla_9" 10 0 "PP4a" "25" "50" "Prästkulla"
"PP4a_25_50_Prästkulla_10" 10 0 "PP4a" "25" "50" "Prästkulla"
"PP4a_25_50_Prästkulla_11" 10 0 "PP4a" "25" "50" "Prästkulla"
"PP4a_25_50_Prästkulla_12" 10 0 "PP4a" "25" "50" "Prästkulla"
"PP4a_25_50_Prästkulla_13" 10 0 "PP4a" "25" "50" "Prästkulla"
"PP4a_25_50_Prästkulla_14" 10 0 "PP4a" "25" "50" "Prästkulla"
"PP4a_25_50_Prästkulla_15" 10 0 "PP4a" "25" "50" "Prästkulla"
"PP4a_25_50_Prästkulla_16" 10 0 "PP4a" "25" "50" "Prästkulla"
"PP4a_25_50_Prästkulla_17" 10 0 "PP4a" "25" "50" "Prästkulla"
"PP4a_25_50_Prästkulla_18" 10 0 "PP4a" "25" "50" "Prästkulla"
"PP5a_25_50_Prästkulla_1" 3 1 "PP5a" "25" "50" "Prästkulla"
"PP5a_25_50_Prästkulla_2" 5 1 "PP5a" "25" "50" "Prästkulla"
"PP5a_25_50_Prästkulla_3" 5 1 "PP5a" "25" "50" "Prästkulla"
"PP5a_25_50_Prästkulla_4" 8 1 "PP5a" "25" "50" "Prästkulla"
"PP5a_25_50_Prästkulla_5" 10 0 "PP5a" "25" "50" "Prästkulla"
"PP5a_25_50_Prästkulla_6" 10 0 "PP5a" "25" "50" "Prästkulla"
"PP5a_25_50_Prästkulla_7" 10 0 "PP5a" "25" "50" "Prästkulla"
"PP5a_25_50_Prästkulla_8" 10 0 "PP5a" "25" "50" "Prästkulla"
"PP5a_25_50_Prästkulla_9" 10 0 "PP5a" "25" "50" "Prästkulla"
"PP5a_25_50_Prästkulla_10" 10 0 "PP5a" "25" "50" "Prästkulla"
"PP5a_25_50_Prästkulla_11" 10 0 "PP5a" "25" "50" "Prästkulla"
"PP5a_25_50_Prästkulla_12" 10 0 "PP5a" "25" "50" "Prästkulla"
"PP5a_25_50_Prästkulla_13" 10 0 "PP5a" "25" "50" "Prästkulla"
"PP5a_25_50_Prästkulla_14" 10 0 "PP5a" "25" "50" "Prästkulla"
"PP5a_25_50_Prästkulla_15" 10 0 "PP5a" "25" "50" "Prästkulla"
"PP5a_25_50_Prästkulla_16" 10 0 "PP5a" "25" "50" "Prästkulla"
"PP5a_25_50_Prästkulla_17" 10 0 "PP5a" "25" "50" "Prästkulla"
"PP5a_25_50_Prästkulla_18" 10 0 "PP5a" "25" "50" "Prästkulla"
"PP5a_25_50_Prästkulla_19" 10 0 "PP5a" "25" "50" "Prästkulla"
"PP5a_25_50_Prästkulla_20" 10 0 "PP5a" "25" "50" "Prästkulla"
"PP7_25_50_Prästkulla_1" 10 0 "PP7" "25" "50" "Prästkulla"
"PP7_25_50_Prästkulla_2" 10 0 "PP7" "25" "50" "Prästkulla"
"PP7_25_50_Prästkulla_3" 10 0 "PP7" "25" "50" "Prästkulla"
"PP7_25_50_Prästkulla_4" 10 0 "PP7" "25" "50" "Prästkulla"
"PP7_25_50_Prästkulla_5" 10 0 "PP7" "25" "50" "Prästkulla"
"PP7_25_50_Prästkulla_6" 10 0 "PP7" "25" "50" "Prästkulla"
"PP7_25_50_Prästkulla_7" 10 0 "PP7" "25" "50" "Prästkulla"
"PP7_25_50_Prästkulla_8" 10 0 "PP7" "25" "50" "Prästkulla"
"PP7_25_50_Prästkulla_9" 10 0 "PP7" "25" "50" "Prästkulla"
"PP7_25_50_Prästkulla_10" 10 0 "PP7" "25" "50" "Prästkulla"
"PP7_25_50_Prästkulla_11" 10 0 "PP7" "25" "50" "Prästkulla"
"PP7_25_50_Prästkulla_12" 10 0 "PP7" "25" "50" "Prästkulla"
"PP7_25_50_Prästkulla_13" 10 0 "PP7" "25" "50" "Prästkulla"
"PP7_25_50_Prästkulla_14" 10 0 "PP7" "25" "50" "Prästkulla"
"PP7_25_50_Prästkulla_15" 10 0 "PP7" "25" "50" "Prästkulla"
"PP7_25_50_Prästkulla_16" 10 0 "PP7" "25" "50" "Prästkulla"
"PP7_25_50_Prästkulla_17" 10 0 "PP7" "25" "50" "Prästkulla"
"PP7_25_50_Prästkulla_18" 10 0 "PP7" "25" "50" "Prästkulla"
"PP9_25_50_Prästkulla_1" 1 1 "PP9" "25" "50" "Prästkulla"
"PP9_25_50_Prästkulla_2" 10 0 "PP9" "25" "50" "Prästkulla"
"PP9_25_50_Prästkulla_3" 10 0 "PP9" "25" "50" "Prästkulla"
"PP9_25_50_Prästkulla_4" 10 0 "PP9" "25" "50" "Prästkulla"
"PP9_25_50_Prästkulla_5" 10 0 "PP9" "25" "50" "Prästkulla"
"PP9_25_50_Prästkulla_6" 10 0 "PP9" "25" "50" "Prästkulla"
"PP9_25_50_Prästkulla_7" 10 0 "PP9" "25" "50" "Prästkulla"
"PP9_25_50_Prästkulla_8" 10 0 "PP9" "25" "50" "Prästkulla"
"PP9_25_50_Prästkulla_9" 10 0 "PP9" "25" "50" "Prästkulla"
"PP9_25_50_Prästkulla_10" 10 0 "PP9" "25" "50" "Prästkulla"
"PP9_25_50_Prästkulla_11" 10 0 "PP9" "25" "50" "Prästkulla"
"PP9_25_50_Prästkulla_12" 10 0 "PP9" "25" "50" "Prästkulla"
"PP9_25_50_Prästkulla_13" 10 0 "PP9" "25" "50" "Prästkulla"
"PP9_25_50_Prästkulla_14" 10 0 "PP9" "25" "50" "Prästkulla"
"PP9_25_50_Prästkulla_15" 10 0 "PP9" "25" "50" "Prästkulla"
"PP9_25_50_Prästkulla_16" 10 0 "PP9" "25" "50" "Prästkulla"
"PP9_25_50_Prästkulla_17" 10 0 "PP9" "25" "50" "Prästkulla"
"PP9_25_50_Prästkulla_18" 10 0 "PP9" "25" "50" "Prästkulla"
"PP9_25_50_Prästkulla_19" 10 0 "PP9" "25" "50" "Prästkulla"
"PP9_25_50_Prästkulla_20" 10 0 "PP9" "25" "50" "Prästkulla"
"PPny2_25_50_Prästkulla_1" 1 1 "PPny2" "25" "50" "Prästkulla"
"PPny2_25_50_Prästkulla_2" 4 1 "PPny2" "25" "50" "Prästkulla"
"PPny2_25_50_Prästkulla_3" 6 1 "PPny2" "25" "50" "Prästkulla"
"PPny2_25_50_Prästkulla_4" 7 1 "PPny2" "25" "50" "Prästkulla"
"PPny2_25_50_Prästkulla_5" 8 1 "PPny2" "25" "50" "Prästkulla"
"PPny2_25_50_Prästkulla_6" 10 0 "PPny2" "25" "50" "Prästkulla"
"PPny2_25_50_Prästkulla_7" 10 0 "PPny2" "25" "50" "Prästkulla"
"PPny2_25_50_Prästkulla_8" 10 0 "PPny2" "25" "50" "Prästkulla"
"PPny2_25_50_Prästkulla_9" 10 0 "PPny2" "25" "50" "Prästkulla"
"PPny2_25_50_Prästkulla_10" 10 0 "PPny2" "25" "50" "Prästkulla"
"PPny2_25_50_Prästkulla_11" 10 0 "PPny2" "25" "50" "Prästkulla"
"PPny2_25_50_Prästkulla_12" 10 0 "PPny2" "25" "50" "Prästkulla"
"PPny2_25_50_Prästkulla_13" 10 0 "PPny2" "25" "50" "Prästkulla"
"PPny2_25_50_Prästkulla_14" 10 0 "PPny2" "25" "50" "Prästkulla"
"PPny2_25_50_Prästkulla_15" 10 0 "PPny2" "25" "50" "Prästkulla"
"PPny2_25_50_Prästkulla_16" 10 0 "PPny2" "25" "50" "Prästkulla"
"PPny2_25_50_Prästkulla_17" 10 0 "PPny2" "25" "50" "Prästkulla"
"PPny2_25_50_Prästkulla_18" 10 0 "PPny2" "25" "50" "Prästkulla"
"PPny2_25_50_Prästkulla_19" 10 0 "PPny2" "25" "50" "Prästkulla"
"PPny2_25_50_Prästkulla_20" 10 0 "PPny2" "25" "50" "Prästkulla"
"PPny2_25_50_Prästkulla_21" 10 0 "PPny2" "25" "50" "Prästkulla"
"PPny3_25_50_Prästkulla_1" 4 1 "PPny3" "25" "50" "Prästkulla"
"PPny3_25_50_Prästkulla_2" 5 1 "PPny3" "25" "50" "Prästkulla"
"PPny3_25_50_Prästkulla_3" 5 1 "PPny3" "25" "50" "Prästkulla"
"PPny3_25_50_Prästkulla_4" 6 1 "PPny3" "25" "50" "Prästkulla"
"PPny3_25_50_Prästkulla_5" 10 1 "PPny3" "25" "50" "Prästkulla"
"PPny3_25_50_Prästkulla_6" 10 0 "PPny3" "25" "50" "Prästkulla"
"PPny3_25_50_Prästkulla_7" 10 0 "PPny3" "25" "50" "Prästkulla"
"PPny3_25_50_Prästkulla_8" 10 0 "PPny3" "25" "50" "Prästkulla"
"PPny3_25_50_Prästkulla_9" 10 0 "PPny3" "25" "50" "Prästkulla"
"PPny3_25_50_Prästkulla_10" 10 0 "PPny3" "25" "50" "Prästkulla"
"PPny3_25_50_Prästkulla_11" 10 0 "PPny3" "25" "50" "Prästkulla"
"PPny3_25_50_Prästkulla_12" 10 0 "PPny3" "25" "50" "Prästkulla"
"PPny3_25_50_Prästkulla_13" 10 0 "PPny3" "25" "50" "Prästkulla"
"PPny3_25_50_Prästkulla_14" 10 0 "PPny3" "25" "50" "Prästkulla"
"PPny3_25_50_Prästkulla_15" 10 0 "PPny3" "25" "50" "Prästkulla"
"PPny3_25_50_Prästkulla_16" 10 0 "PPny3" "25" "50" "Prästkulla"
"PPny3_25_50_Prästkulla_17" 10 0 "PPny3" "25" "50" "Prästkulla"
"PPny3_25_50_Prästkulla_18" 10 0 "PPny3" "25" "50" "Prästkulla"
"PPny3_25_50_Prästkulla_19" 10 0 "PPny3" "25" "50" "Prästkulla"
"PPny3_25_50_Prästkulla_20" 10 0 "PPny3" "25" "50" "Prästkulla"
"PPny3_25_50_Prästkulla_21" 10 0 "PPny3" "25" "50" "Prästkulla"
"PPny4_25_50_Prästkulla_1" 2 1 "PPny4" "25" "50" "Prästkulla"
"PPny4_25_50_Prästkulla_2" 10 0 "PPny4" "25" "50" "Prästkulla"
"PPny4_25_50_Prästkulla_3" 10 0 "PPny4" "25" "50" "Prästkulla"
"PPny4_25_50_Prästkulla_4" 10 0 "PPny4" "25" "50" "Prästkulla"
"PPny4_25_50_Prästkulla_5" 10 0 "PPny4" "25" "50" "Prästkulla"
"PPny4_25_50_Prästkulla_6" 10 0 "PPny4" "25" "50" "Prästkulla"
"PPny4_25_50_Prästkulla_7" 10 0 "PPny4" "25" "50" "Prästkulla"
"PPny4_25_50_Prästkulla_8" 10 0 "PPny4" "25" "50" "Prästkulla"
"PPny4_25_50_Prästkulla_9" 10 0 "PPny4" "25" "50" "Prästkulla"
"PPny4_25_50_Prästkulla_10" 10 0 "PPny4" "25" "50" "Prästkulla"
"PPny4_25_50_Prästkulla_11" 10 0 "PPny4" "25" "50" "Prästkulla"
"PPny4_25_50_Prästkulla_12" 10 0 "PPny4" "25" "50" "Prästkulla"
"PPny4_25_50_Prästkulla_13" 10 0 "PPny4" "25" "50" "Prästkulla"
"PPny4_25_50_Prästkulla_14" 10 0 "PPny4" "25" "50" "Prästkulla"
"PPny4_25_50_Prästkulla_15" 10 0 "PPny4" "25" "50" "Prästkulla"
"PPny4_25_50_Prästkulla_16" 10 0 "PPny4" "25" "50" "Prästkulla"
"PPny4_25_50_Prästkulla_17" 10 0 "PPny4" "25" "50" "Prästkulla"
"PPny4_25_50_Prästkulla_18" 10 0 "PPny4" "25" "50" "Prästkulla"
"PPny4_25_50_Prästkulla_19" 10 0 "PPny4" "25" "50" "Prästkulla"
"PPny4_25_50_Prästkulla_20" 10 0 "PPny4" "25" "50" "Prästkulla"
"F103_25_75_Furuskär_1" 1 1 "F103" "25" "75" "Furuskär"
"F103_25_75_Furuskär_2" 6 1 "F103" "25" "75" "Furuskär"
"F103_25_75_Furuskär_3" 7 1 "F103" "25" "75" "Furuskär"
"F103_25_75_Furuskär_4" 8 1 "F103" "25" "75" "Furuskär"
"F103_25_75_Furuskär_5" 8 1 "F103" "25" "75" "Furuskär"
"F103_25_75_Furuskär_6" 10 0 "F103" "25" "75" "Furuskär"
"F103_25_75_Furuskär_7" 10 0 "F103" "25" "75" "Furuskär"
"F103_25_75_Furuskär_8" 10 0 "F103" "25" "75" "Furuskär"
"F103_25_75_Furuskär_9" 10 0 "F103" "25" "75" "Furuskär"
"F103_25_75_Furuskär_10" 10 0 "F103" "25" "75" "Furuskär"
"F103_25_75_Furuskär_11" 10 0 "F103" "25" "75" "Furuskär"
"F103_25_75_Furuskär_12" 10 0 "F103" "25" "75" "Furuskär"
"F103_25_75_Furuskär_13" 10 0 "F103" "25" "75" "Furuskär"
"F103_25_75_Furuskär_14" 10 0 "F103" "25" "75" "Furuskär"
"F103_25_75_Furuskär_15" 10 0 "F103" "25" "75" "Furuskär"
"F103_25_75_Furuskär_16" 10 0 "F103" "25" "75" "Furuskär"
"F103_25_75_Furuskär_17" 10 0 "F103" "25" "75" "Furuskär"
"F103_25_75_Furuskär_18" 10 0 "F103" "25" "75" "Furuskär"
"F103_25_75_Furuskär_19" 10 0 "F103" "25" "75" "Furuskär"
"F110_25_75_Furuskär_1" 10 0 "F110" "25" "75" "Furuskär"
"F110_25_75_Furuskär_2" 10 0 "F110" "25" "75" "Furuskär"
"F110_25_75_Furuskär_3" 10 0 "F110" "25" "75" "Furuskär"
"F110_25_75_Furuskär_4" 10 0 "F110" "25" "75" "Furuskär"
"F110_25_75_Furuskär_5" 10 0 "F110" "25" "75" "Furuskär"
"F110_25_75_Furuskär_6" 10 0 "F110" "25" "75" "Furuskär"
"F110_25_75_Furuskär_7" 10 0 "F110" "25" "75" "Furuskär"
"F110_25_75_Furuskär_8" 10 0 "F110" "25" "75" "Furuskär"
"F110_25_75_Furuskär_9" 10 0 "F110" "25" "75" "Furuskär"
"F110_25_75_Furuskär_10" 10 0 "F110" "25" "75" "Furuskär"
"F110_25_75_Furuskär_11" 10 0 "F110" "25" "75" "Furuskär"
"F110_25_75_Furuskär_12" 10 0 "F110" "25" "75" "Furuskär"
"F110_25_75_Furuskär_13" 10 0 "F110" "25" "75" "Furuskär"
"F110_25_75_Furuskär_14" 10 0 "F110" "25" "75" "Furuskär"
"F110_25_75_Furuskär_15" 10 0 "F110" "25" "75" "Furuskär"
"F110_25_75_Furuskär_16" 10 0 "F110" "25" "75" "Furuskär"
"F110_25_75_Furuskär_17" 10 0 "F110" "25" "75" "Furuskär"
"F110_25_75_Furuskär_18" 10 0 "F110" "25" "75" "Furuskär"
"F110_25_75_Furuskär_19" 10 0 "F110" "25" "75" "Furuskär"
"F110_25_75_Furuskär_20" 10 0 "F110" "25" "75" "Furuskär"
"F118b_25_75_Furuskär_1" 10 0 "F118b" "25" "75" "Furuskär"
"F118b_25_75_Furuskär_2" 10 0 "F118b" "25" "75" "Furuskär"
"F118b_25_75_Furuskär_3" 10 0 "F118b" "25" "75" "Furuskär"
"F118b_25_75_Furuskär_4" 10 0 "F118b" "25" "75" "Furuskär"
"F118b_25_75_Furuskär_5" 10 0 "F118b" "25" "75" "Furuskär"
"F118b_25_75_Furuskär_6" 10 0 "F118b" "25" "75" "Furuskär"
"F118b_25_75_Furuskär_7" 10 0 "F118b" "25" "75" "Furuskär"
"F118b_25_75_Furuskär_8" 10 0 "F118b" "25" "75" "Furuskär"
"F118b_25_75_Furuskär_9" 10 0 "F118b" "25" "75" "Furuskär"
"F118b_25_75_Furuskär_10" 10 0 "F118b" "25" "75" "Furuskär"
"F118b_25_75_Furuskär_11" 10 0 "F118b" "25" "75" "Furuskär"
"F118b_25_75_Furuskär_12" 10 0 "F118b" "25" "75" "Furuskär"
"F118b_25_75_Furuskär_13" 10 0 "F118b" "25" "75" "Furuskär"
"F118b_25_75_Furuskär_14" 10 0 "F118b" "25" "75" "Furuskär"
"F118b_25_75_Furuskär_15" 10 0 "F118b" "25" "75" "Furuskär"
"F118b_25_75_Furuskär_16" 10 0 "F118b" "25" "75" "Furuskär"
"F118b_25_75_Furuskär_17" 10 0 "F118b" "25" "75" "Furuskär"
"F118b_25_75_Furuskär_18" 10 0 "F118b" "25" "75" "Furuskär"
"F118b_25_75_Furuskär_19" 10 0 "F118b" "25" "75" "Furuskär"
"F118b_25_75_Furuskär_20" 10 0 "F118b" "25" "75" "Furuskär"
"F145_25_75_Furuskär_1" 2 1 "F145" "25" "75" "Furuskär"
"F145_25_75_Furuskär_2" 10 0 "F145" "25" "75" "Furuskär"
"F145_25_75_Furuskär_3" 10 0 "F145" "25" "75" "Furuskär"
"F145_25_75_Furuskär_4" 10 0 "F145" "25" "75" "Furuskär"
"F145_25_75_Furuskär_5" 10 0 "F145" "25" "75" "Furuskär"
"F145_25_75_Furuskär_6" 10 0 "F145" "25" "75" "Furuskär"
"F145_25_75_Furuskär_7" 10 0 "F145" "25" "75" "Furuskär"
"F145_25_75_Furuskär_8" 10 0 "F145" "25" "75" "Furuskär"
"F145_25_75_Furuskär_9" 10 0 "F145" "25" "75" "Furuskär"
"F145_25_75_Furuskär_10" 10 0 "F145" "25" "75" "Furuskär"
"F145_25_75_Furuskär_11" 10 0 "F145" "25" "75" "Furuskär"
"F145_25_75_Furuskär_12" 10 0 "F145" "25" "75" "Furuskär"
"F145_25_75_Furuskär_13" 10 0 "F145" "25" "75" "Furuskär"
"F145_25_75_Furuskär_14" 10 0 "F145" "25" "75" "Furuskär"
"F145_25_75_Furuskär_15" 10 0 "F145" "25" "75" "Furuskär"
"F145_25_75_Furuskär_16" 10 0 "F145" "25" "75" "Furuskär"
"F145_25_75_Furuskär_17" 10 0 "F145" "25" "75" "Furuskär"
"F145_25_75_Furuskär_18" 10 0 "F145" "25" "75" "Furuskär"
"F158_25_75_Furuskär_1" 1 1 "F158" "25" "75" "Furuskär"
"F158_25_75_Furuskär_2" 8 1 "F158" "25" "75" "Furuskär"
"F158_25_75_Furuskär_3" 8 1 "F158" "25" "75" "Furuskär"
"F158_25_75_Furuskär_4" 9 1 "F158" "25" "75" "Furuskär"
"F158_25_75_Furuskär_5" 10 0 "F158" "25" "75" "Furuskär"
"F158_25_75_Furuskär_6" 10 0 "F158" "25" "75" "Furuskär"
"F158_25_75_Furuskär_7" 10 0 "F158" "25" "75" "Furuskär"
"F158_25_75_Furuskär_8" 10 0 "F158" "25" "75" "Furuskär"
"F158_25_75_Furuskär_9" 10 0 "F158" "25" "75" "Furuskär"
"F158_25_75_Furuskär_10" 10 0 "F158" "25" "75" "Furuskär"
"F158_25_75_Furuskär_11" 10 0 "F158" "25" "75" "Furuskär"
"F158_25_75_Furuskär_12" 10 0 "F158" "25" "75" "Furuskär"
"F158_25_75_Furuskär_13" 10 0 "F158" "25" "75" "Furuskär"
"F158_25_75_Furuskär_14" 10 0 "F158" "25" "75" "Furuskär"
"F158_25_75_Furuskär_15" 10 0 "F158" "25" "75" "Furuskär"
"F158_25_75_Furuskär_16" 10 0 "F158" "25" "75" "Furuskär"
"F158_25_75_Furuskär_17" 10 0 "F158" "25" "75" "Furuskär"
"F158_25_75_Furuskär_18" 10 0 "F158" "25" "75" "Furuskär"
"F158_25_75_Furuskär_19" 10 0 "F158" "25" "75" "Furuskär"
"F159_25_75_Furuskär_1" 10 0 "F159" "25" "75" "Furuskär"
"F159_25_75_Furuskär_2" 10 0 "F159" "25" "75" "Furuskär"
"F159_25_75_Furuskär_3" 10 0 "F159" "25" "75" "Furuskär"
"F159_25_75_Furuskär_4" 10 0 "F159" "25" "75" "Furuskär"
"F159_25_75_Furuskär_5" 10 0 "F159" "25" "75" "Furuskär"
"F159_25_75_Furuskär_6" 10 0 "F159" "25" "75" "Furuskär"
"F159_25_75_Furuskär_7" 10 0 "F159" "25" "75" "Furuskär"
"F159_25_75_Furuskär_8" 10 0 "F159" "25" "75" "Furuskär"
"F159_25_75_Furuskär_9" 10 0 "F159" "25" "75" "Furuskär"
"F159_25_75_Furuskär_10" 10 0 "F159" "25" "75" "Furuskär"
"F159_25_75_Furuskär_11" 10 0 "F159" "25" "75" "Furuskär"
"F159_25_75_Furuskär_12" 10 0 "F159" "25" "75" "Furuskär"
"F159_25_75_Furuskär_13" 10 0 "F159" "25" "75" "Furuskär"
"F159_25_75_Furuskär_14" 10 0 "F159" "25" "75" "Furuskär"
"F159_25_75_Furuskär_15" 10 0 "F159" "25" "75" "Furuskär"
"F159_25_75_Furuskär_16" 10 0 "F159" "25" "75" "Furuskär"
"F159_25_75_Furuskär_17" 10 0 "F159" "25" "75" "Furuskär"
"F159_25_75_Furuskär_18" 10 0 "F159" "25" "75" "Furuskär"
"F159_25_75_Furuskär_19" 10 0 "F159" "25" "75" "Furuskär"
"F35_25_75_Furuskär_1" 10 0 "F35" "25" "75" "Furuskär"
"F35_25_75_Furuskär_2" 10 0 "F35" "25" "75" "Furuskär"
"F35_25_75_Furuskär_3" 10 0 "F35" "25" "75" "Furuskär"
"F35_25_75_Furuskär_4" 10 0 "F35" "25" "75" "Furuskär"
"F35_25_75_Furuskär_5" 10 0 "F35" "25" "75" "Furuskär"
"F35_25_75_Furuskär_6" 10 0 "F35" "25" "75" "Furuskär"
"F35_25_75_Furuskär_7" 10 0 "F35" "25" "75" "Furuskär"
"F35_25_75_Furuskär_8" 10 0 "F35" "25" "75" "Furuskär"
"F35_25_75_Furuskär_9" 10 0 "F35" "25" "75" "Furuskär"
"F35_25_75_Furuskär_10" 10 0 "F35" "25" "75" "Furuskär"
"F35_25_75_Furuskär_11" 10 0 "F35" "25" "75" "Furuskär"
"F35_25_75_Furuskär_12" 10 0 "F35" "25" "75" "Furuskär"
"F35_25_75_Furuskär_13" 10 0 "F35" "25" "75" "Furuskär"
"F35_25_75_Furuskär_14" 10 0 "F35" "25" "75" "Furuskär"
"F35_25_75_Furuskär_15" 10 0 "F35" "25" "75" "Furuskär"
"F35_25_75_Furuskär_16" 10 0 "F35" "25" "75" "Furuskär"
"F35_25_75_Furuskär_17" 10 0 "F35" "25" "75" "Furuskär"
"F35_25_75_Furuskär_18" 10 0 "F35" "25" "75" "Furuskär"
"F35_25_75_Furuskär_19" 10 0 "F35" "25" "75" "Furuskär"
"F35_25_75_Furuskär_20" 10 0 "F35" "25" "75" "Furuskär"
"F35_25_75_Furuskär_21" 10 0 "F35" "25" "75" "Furuskär"
"F42_25_75_Furuskär_1" 5 1 "F42" "25" "75" "Furuskär"
"F42_25_75_Furuskär_2" 10 0 "F42" "25" "75" "Furuskär"
"F42_25_75_Furuskär_3" 10 0 "F42" "25" "75" "Furuskär"
"F42_25_75_Furuskär_4" 10 0 "F42" "25" "75" "Furuskär"
"F42_25_75_Furuskär_5" 10 0 "F42" "25" "75" "Furuskär"
"F42_25_75_Furuskär_6" 10 0 "F42" "25" "75" "Furuskär"
"F42_25_75_Furuskär_7" 10 0 "F42" "25" "75" "Furuskär"
"F42_25_75_Furuskär_8" 10 0 "F42" "25" "75" "Furuskär"
"F42_25_75_Furuskär_9" 10 0 "F42" "25" "75" "Furuskär"
"F42_25_75_Furuskär_10" 10 0 "F42" "25" "75" "Furuskär"
"F42_25_75_Furuskär_11" 10 0 "F42" "25" "75" "Furuskär"
"F42_25_75_Furuskär_12" 10 0 "F42" "25" "75" "Furuskär"
"F42_25_75_Furuskär_13" 10 0 "F42" "25" "75" "Furuskär"
"F42_25_75_Furuskär_14" 10 0 "F42" "25" "75" "Furuskär"
"F42_25_75_Furuskär_15" 10 0 "F42" "25" "75" "Furuskär"
"F42_25_75_Furuskär_16" 10 0 "F42" "25" "75" "Furuskär"
"F42_25_75_Furuskär_17" 10 0 "F42" "25" "75" "Furuskär"
"F42_25_75_Furuskär_18" 10 0 "F42" "25" "75" "Furuskär"
"F42_25_75_Furuskär_19" 10 0 "F42" "25" "75" "Furuskär"
"F42_25_75_Furuskär_20" 10 0 "F42" "25" "75" "Furuskär"
"F76b_25_75_Furuskär_1" 4 1 "F76b" "25" "75" "Furuskär"
"F76b_25_75_Furuskär_2" 4 1 "F76b" "25" "75" "Furuskär"
"F76b_25_75_Furuskär_3" 6 1 "F76b" "25" "75" "Furuskär"
"F76b_25_75_Furuskär_4" 9 1 "F76b" "25" "75" "Furuskär"
"F76b_25_75_Furuskär_5" 10 1 "F76b" "25" "75" "Furuskär"
"F76b_25_75_Furuskär_6" 10 0 "F76b" "25" "75" "Furuskär"
"F76b_25_75_Furuskär_7" 10 0 "F76b" "25" "75" "Furuskär"
"F76b_25_75_Furuskär_8" 10 0 "F76b" "25" "75" "Furuskär"
"F76b_25_75_Furuskär_9" 10 0 "F76b" "25" "75" "Furuskär"
"F76b_25_75_Furuskär_10" 10 0 "F76b" "25" "75" "Furuskär"
"F76b_25_75_Furuskär_11" 10 0 "F76b" "25" "75" "Furuskär"
"F76b_25_75_Furuskär_12" 10 0 "F76b" "25" "75" "Furuskär"
"F76b_25_75_Furuskär_13" 10 0 "F76b" "25" "75" "Furuskär"
"F76b_25_75_Furuskär_14" 10 0 "F76b" "25" "75" "Furuskär"
"F76b_25_75_Furuskär_15" 10 0 "F76b" "25" "75" "Furuskär"
"F76b_25_75_Furuskär_16" 10 0 "F76b" "25" "75" "Furuskär"
"F76b_25_75_Furuskär_17" 10 0 "F76b" "25" "75" "Furuskär"
"F76b_25_75_Furuskär_18" 10 0 "F76b" "25" "75" "Furuskär"
"F76b_25_75_Furuskär_19" 10 0 "F76b" "25" "75" "Furuskär"
"F76b_25_75_Furuskär_20" 10 0 "F76b" "25" "75" "Furuskär"
"F86_25_75_Furuskär_1" 4 1 "F86" "25" "75" "Furuskär"
"F86_25_75_Furuskär_2" 4 1 "F86" "25" "75" "Furuskär"
"F86_25_75_Furuskär_3" 4 1 "F86" "25" "75" "Furuskär"
"F86_25_75_Furuskär_4" 4 1 "F86" "25" "75" "Furuskär"
"F86_25_75_Furuskär_5" 4 1 "F86" "25" "75" "Furuskär"
"F86_25_75_Furuskär_6" 4 1 "F86" "25" "75" "Furuskär"
"F86_25_75_Furuskär_7" 4 1 "F86" "25" "75" "Furuskär"
"F86_25_75_Furuskär_8" 5 1 "F86" "25" "75" "Furuskär"
"F86_25_75_Furuskär_9" 5 1 "F86" "25" "75" "Furuskär"
"F86_25_75_Furuskär_10" 5 1 "F86" "25" "75" "Furuskär"
"F86_25_75_Furuskär_11" 10 0 "F86" "25" "75" "Furuskär"
"F86_25_75_Furuskär_12" 10 0 "F86" "25" "75" "Furuskär"
"F86_25_75_Furuskär_13" 10 0 "F86" "25" "75" "Furuskär"
"F86_25_75_Furuskär_14" 10 0 "F86" "25" "75" "Furuskär"
"F86_25_75_Furuskär_15" 10 0 "F86" "25" "75" "Furuskär"
"F86_25_75_Furuskär_16" 10 0 "F86" "25" "75" "Furuskär"
"F86_25_75_Furuskär_17" 10 0 "F86" "25" "75" "Furuskär"
"F86_25_75_Furuskär_18" 10 0 "F86" "25" "75" "Furuskär"
"F86_25_75_Furuskär_19" 10 0 "F86" "25" "75" "Furuskär"
"F86_25_75_Furuskär_20" 10 0 "F86" "25" "75" "Furuskär"
"F86_25_75_Furuskär_21" 10 0 "F86" "25" "75" "Furuskär"
"F86_25_75_Furuskär_22" 10 0 "F86" "25" "75" "Furuskär"
"F90_25_75_Furuskär_1" 8 1 "F90" "25" "75" "Furuskär"
"F90_25_75_Furuskär_2" 10 0 "F90" "25" "75" "Furuskär"
"F90_25_75_Furuskär_3" 10 0 "F90" "25" "75" "Furuskär"
"F90_25_75_Furuskär_4" 10 0 "F90" "25" "75" "Furuskär"
"F90_25_75_Furuskär_5" 10 0 "F90" "25" "75" "Furuskär"
"F90_25_75_Furuskär_6" 10 0 "F90" "25" "75" "Furuskär"
"F90_25_75_Furuskär_7" 10 0 "F90" "25" "75" "Furuskär"
"F90_25_75_Furuskär_8" 10 0 "F90" "25" "75" "Furuskär"
"F90_25_75_Furuskär_9" 10 0 "F90" "25" "75" "Furuskär"
"F90_25_75_Furuskär_10" 10 0 "F90" "25" "75" "Furuskär"
"F90_25_75_Furuskär_11" 10 0 "F90" "25" "75" "Furuskär"
"F90_25_75_Furuskär_12" 10 0 "F90" "25" "75" "Furuskär"
"F90_25_75_Furuskär_13" 10 0 "F90" "25" "75" "Furuskär"
"F90_25_75_Furuskär_14" 10 0 "F90" "25" "75" "Furuskär"
"F90_25_75_Furuskär_15" 10 0 "F90" "25" "75" "Furuskär"
"F90_25_75_Furuskär_16" 10 0 "F90" "25" "75" "Furuskär"
"F90_25_75_Furuskär_17" 10 0 "F90" "25" "75" "Furuskär"
"F90_25_75_Furuskär_18" 10 0 "F90" "25" "75" "Furuskär"
"F90_25_75_Furuskär_19" 10 0 "F90" "25" "75" "Furuskär"
"F90_25_75_Furuskär_20" 10 0 "F90" "25" "75" "Furuskär"
"Fny3_25_75_Furuskär_1" 10 0 "Fny3" "25" "75" "Furuskär"
"Fny3_25_75_Furuskär_2" 10 0 "Fny3" "25" "75" "Furuskär"
"Fny3_25_75_Furuskär_3" 10 0 "Fny3" "25" "75" "Furuskär"
"Fny3_25_75_Furuskär_4" 10 0 "Fny3" "25" "75" "Furuskär"
"Fny3_25_75_Furuskär_5" 10 0 "Fny3" "25" "75" "Furuskär"
"Fny3_25_75_Furuskär_6" 10 0 "Fny3" "25" "75" "Furuskär"
"Fny3_25_75_Furuskär_7" 10 0 "Fny3" "25" "75" "Furuskär"
"Fny3_25_75_Furuskär_8" 10 0 "Fny3" "25" "75" "Furuskär"
"Fny3_25_75_Furuskär_9" 10 0 "Fny3" "25" "75" "Furuskär"
"Fny3_25_75_Furuskär_10" 10 0 "Fny3" "25" "75" "Furuskär"
"Fny3_25_75_Furuskär_11" 10 0 "Fny3" "25" "75" "Furuskär"
"Fny3_25_75_Furuskär_12" 10 0 "Fny3" "25" "75" "Furuskär"
"Fny3_25_75_Furuskär_13" 10 0 "Fny3" "25" "75" "Furuskär"
"Fny3_25_75_Furuskär_14" 10 0 "Fny3" "25" "75" "Furuskär"
"Fny3_25_75_Furuskär_15" 10 0 "Fny3" "25" "75" "Furuskär"
"Fny3_25_75_Furuskär_16" 10 0 "Fny3" "25" "75" "Furuskär"
"Fny3_25_75_Furuskär_17" 10 0 "Fny3" "25" "75" "Furuskär"
"Fny3_25_75_Furuskär_18" 10 0 "Fny3" "25" "75" "Furuskär"
"Fny3_25_75_Furuskär_19" 10 0 "Fny3" "25" "75" "Furuskär"
"Fny3_25_75_Furuskär_20" 10 0 "Fny3" "25" "75" "Furuskär"
"PP13_25_75_Prästkulla_1" 10 0 "PP13" "25" "75" "Prästkulla"
"PP13_25_75_Prästkulla_2" 10 0 "PP13" "25" "75" "Prästkulla"
"PP13_25_75_Prästkulla_3" 10 0 "PP13" "25" "75" "Prästkulla"
"PP13_25_75_Prästkulla_4" 10 0 "PP13" "25" "75" "Prästkulla"
"PP13_25_75_Prästkulla_5" 10 0 "PP13" "25" "75" "Prästkulla"
"PP13_25_75_Prästkulla_6" 10 0 "PP13" "25" "75" "Prästkulla"
"PP13_25_75_Prästkulla_7" 10 0 "PP13" "25" "75" "Prästkulla"
"PP13_25_75_Prästkulla_8" 10 0 "PP13" "25" "75" "Prästkulla"
"PP13_25_75_Prästkulla_9" 10 0 "PP13" "25" "75" "Prästkulla"
"PP13_25_75_Prästkulla_10" 10 0 "PP13" "25" "75" "Prästkulla"
"PP13_25_75_Prästkulla_11" 10 0 "PP13" "25" "75" "Prästkulla"
"PP13_25_75_Prästkulla_12" 10 0 "PP13" "25" "75" "Prästkulla"
"PP13_25_75_Prästkulla_13" 10 0 "PP13" "25" "75" "Prästkulla"
"PP13_25_75_Prästkulla_14" 10 0 "PP13" "25" "75" "Prästkulla"
"PP13_25_75_Prästkulla_15" 10 0 "PP13" "25" "75" "Prästkulla"
"PP13_25_75_Prästkulla_16" 10 0 "PP13" "25" "75" "Prästkulla"
"PP13_25_75_Prästkulla_17" 10 0 "PP13" "25" "75" "Prästkulla"
"PP13_25_75_Prästkulla_18" 10 0 "PP13" "25" "75" "Prästkulla"
"PP13_25_75_Prästkulla_19" 10 0 "PP13" "25" "75" "Prästkulla"
"PP13_25_75_Prästkulla_20" 10 0 "PP13" "25" "75" "Prästkulla"
"PP13_25_75_Prästkulla_21" 10 0 "PP13" "25" "75" "Prästkulla"
"PP3_25_75_Prästkulla_1" 8 1 "PP3" "25" "75" "Prästkulla"
"PP3_25_75_Prästkulla_2" 10 1 "PP3" "25" "75" "Prästkulla"
"PP3_25_75_Prästkulla_3" 10 0 "PP3" "25" "75" "Prästkulla"
"PP3_25_75_Prästkulla_4" 10 0 "PP3" "25" "75" "Prästkulla"
"PP3_25_75_Prästkulla_5" 10 0 "PP3" "25" "75" "Prästkulla"
"PP3_25_75_Prästkulla_6" 10 0 "PP3" "25" "75" "Prästkulla"
"PP3_25_75_Prästkulla_7" 10 0 "PP3" "25" "75" "Prästkulla"
"PP3_25_75_Prästkulla_8" 10 0 "PP3" "25" "75" "Prästkulla"
"PP3_25_75_Prästkulla_9" 10 0 "PP3" "25" "75" "Prästkulla"
"PP3_25_75_Prästkulla_10" 10 0 "PP3" "25" "75" "Prästkulla"
"PP3_25_75_Prästkulla_11" 10 0 "PP3" "25" "75" "Prästkulla"
"PP3_25_75_Prästkulla_12" 10 0 "PP3" "25" "75" "Prästkulla"
"PP3_25_75_Prästkulla_13" 10 0 "PP3" "25" "75" "Prästkulla"
"PP3_25_75_Prästkulla_14" 10 0 "PP3" "25" "75" "Prästkulla"
"PP3_25_75_Prästkulla_15" 10 0 "PP3" "25" "75" "Prästkulla"
"PP3_25_75_Prästkulla_16" 10 0 "PP3" "25" "75" "Prästkulla"
"PP3_25_75_Prästkulla_17" 10 0 "PP3" "25" "75" "Prästkulla"
"PP3_25_75_Prästkulla_18" 10 0 "PP3" "25" "75" "Prästkulla"
"PP3_25_75_Prästkulla_19" 10 0 "PP3" "25" "75" "Prästkulla"
"PP3_25_75_Prästkulla_20" 10 0 "PP3" "25" "75" "Prästkulla"
"PP4a_25_75_Prästkulla_1" 8 1 "PP4a" "25" "75" "Prästkulla"
"PP4a_25_75_Prästkulla_2" 9 1 "PP4a" "25" "75" "Prästkulla"
"PP4a_25_75_Prästkulla_3" 10 1 "PP4a" "25" "75" "Prästkulla"
"PP4a_25_75_Prästkulla_4" 10 1 "PP4a" "25" "75" "Prästkulla"
"PP4a_25_75_Prästkulla_5" 10 1 "PP4a" "25" "75" "Prästkulla"
"PP4a_25_75_Prästkulla_6" 10 0 "PP4a" "25" "75" "Prästkulla"
"PP4a_25_75_Prästkulla_7" 10 0 "PP4a" "25" "75" "Prästkulla"
"PP4a_25_75_Prästkulla_8" 10 0 "PP4a" "25" "75" "Prästkulla"
"PP4a_25_75_Prästkulla_9" 10 0 "PP4a" "25" "75" "Prästkulla"
"PP4a_25_75_Prästkulla_10" 10 0 "PP4a" "25" "75" "Prästkulla"
"PP4a_25_75_Prästkulla_11" 10 0 "PP4a" "25" "75" "Prästkulla"
"PP4a_25_75_Prästkulla_12" 10 0 "PP4a" "25" "75" "Prästkulla"
"PP4a_25_75_Prästkulla_13" 10 0 "PP4a" "25" "75" "Prästkulla"
"PP4a_25_75_Prästkulla_14" 10 0 "PP4a" "25" "75" "Prästkulla"
"PP4a_25_75_Prästkulla_15" 10 0 "PP4a" "25" "75" "Prästkulla"
"PP4a_25_75_Prästkulla_16" 10 0 "PP4a" "25" "75" "Prästkulla"
"PP4a_25_75_Prästkulla_17" 10 0 "PP4a" "25" "75" "Prästkulla"
"PP4a_25_75_Prästkulla_18" 10 0 "PP4a" "25" "75" "Prästkulla"
"PP4a_25_75_Prästkulla_19" 10 0 "PP4a" "25" "75" "Prästkulla"
"PP4a_25_75_Prästkulla_20" 10 0 "PP4a" "25" "75" "Prästkulla"
"PP5a_25_75_Prästkulla_1" 4 1 "PP5a" "25" "75" "Prästkulla"
"PP5a_25_75_Prästkulla_2" 6 1 "PP5a" "25" "75" "Prästkulla"
"PP5a_25_75_Prästkulla_3" 8 1 "PP5a" "25" "75" "Prästkulla"
"PP5a_25_75_Prästkulla_4" 10 0 "PP5a" "25" "75" "Prästkulla"
"PP5a_25_75_Prästkulla_5" 10 0 "PP5a" "25" "75" "Prästkulla"
"PP5a_25_75_Prästkulla_6" 10 0 "PP5a" "25" "75" "Prästkulla"
"PP5a_25_75_Prästkulla_7" 10 0 "PP5a" "25" "75" "Prästkulla"
"PP5a_25_75_Prästkulla_8" 10 0 "PP5a" "25" "75" "Prästkulla"
"PP5a_25_75_Prästkulla_9" 10 0 "PP5a" "25" "75" "Prästkulla"
"PP5a_25_75_Prästkulla_10" 10 0 "PP5a" "25" "75" "Prästkulla"
"PP5a_25_75_Prästkulla_11" 10 0 "PP5a" "25" "75" "Prästkulla"
"PP5a_25_75_Prästkulla_12" 10 0 "PP5a" "25" "75" "Prästkulla"
"PP5a_25_75_Prästkulla_13" 10 0 "PP5a" "25" "75" "Prästkulla"
"PP5a_25_75_Prästkulla_14" 10 0 "PP5a" "25" "75" "Prästkulla"
"PP5a_25_75_Prästkulla_15" 10 0 "PP5a" "25" "75" "Prästkulla"
"PP5a_25_75_Prästkulla_16" 10 0 "PP5a" "25" "75" "Prästkulla"
"PP5a_25_75_Prästkulla_17" 10 0 "PP5a" "25" "75" "Prästkulla"
"PP5a_25_75_Prästkulla_18" 10 0 "PP5a" "25" "75" "Prästkulla"
"PP5a_25_75_Prästkulla_19" 10 0 "PP5a" "25" "75" "Prästkulla"
"PP7_25_75_Prästkulla_1" 10 0 "PP7" "25" "75" "Prästkulla"
"PP7_25_75_Prästkulla_2" 10 0 "PP7" "25" "75" "Prästkulla"
"PP7_25_75_Prästkulla_3" 10 0 "PP7" "25" "75" "Prästkulla"
"PP7_25_75_Prästkulla_4" 10 0 "PP7" "25" "75" "Prästkulla"
"PP7_25_75_Prästkulla_5" 10 0 "PP7" "25" "75" "Prästkulla"
"PP7_25_75_Prästkulla_6" 10 0 "PP7" "25" "75" "Prästkulla"
"PP7_25_75_Prästkulla_7" 10 0 "PP7" "25" "75" "Prästkulla"
"PP7_25_75_Prästkulla_8" 10 0 "PP7" "25" "75" "Prästkulla"
"PP7_25_75_Prästkulla_9" 10 0 "PP7" "25" "75" "Prästkulla"
"PP7_25_75_Prästkulla_10" 10 0 "PP7" "25" "75" "Prästkulla"
"PP7_25_75_Prästkulla_11" 10 0 "PP7" "25" "75" "Prästkulla"
"PP7_25_75_Prästkulla_12" 10 0 "PP7" "25" "75" "Prästkulla"
"PP7_25_75_Prästkulla_13" 10 0 "PP7" "25" "75" "Prästkulla"
"PP7_25_75_Prästkulla_14" 10 0 "PP7" "25" "75" "Prästkulla"
"PP7_25_75_Prästkulla_15" 10 0 "PP7" "25" "75" "Prästkulla"
"PP7_25_75_Prästkulla_16" 10 0 "PP7" "25" "75" "Prästkulla"
"PP7_25_75_Prästkulla_17" 10 0 "PP7" "25" "75" "Prästkulla"
"PP7_25_75_Prästkulla_18" 10 0 "PP7" "25" "75" "Prästkulla"
"PP7_25_75_Prästkulla_19" 10 0 "PP7" "25" "75" "Prästkulla"
"PP9_25_75_Prästkulla_1" 5 1 "PP9" "25" "75" "Prästkulla"
"PP9_25_75_Prästkulla_2" 7 1 "PP9" "25" "75" "Prästkulla"
"PP9_25_75_Prästkulla_3" 8 1 "PP9" "25" "75" "Prästkulla"
"PP9_25_75_Prästkulla_4" 10 0 "PP9" "25" "75" "Prästkulla"
"PP9_25_75_Prästkulla_5" 10 0 "PP9" "25" "75" "Prästkulla"
"PP9_25_75_Prästkulla_6" 10 0 "PP9" "25" "75" "Prästkulla"
"PP9_25_75_Prästkulla_7" 10 0 "PP9" "25" "75" "Prästkulla"
"PP9_25_75_Prästkulla_8" 10 0 "PP9" "25" "75" "Prästkulla"
"PP9_25_75_Prästkulla_9" 10 0 "PP9" "25" "75" "Prästkulla"
"PP9_25_75_Prästkulla_10" 10 0 "PP9" "25" "75" "Prästkulla"
"PP9_25_75_Prästkulla_11" 10 0 "PP9" "25" "75" "Prästkulla"
"PP9_25_75_Prästkulla_12" 10 0 "PP9" "25" "75" "Prästkulla"
"PP9_25_75_Prästkulla_13" 10 0 "PP9" "25" "75" "Prästkulla"
"PP9_25_75_Prästkulla_14" 10 0 "PP9" "25" "75" "Prästkulla"
"PP9_25_75_Prästkulla_15" 10 0 "PP9" "25" "75" "Prästkulla"
"PP9_25_75_Prästkulla_16" 10 0 "PP9" "25" "75" "Prästkulla"
"PP9_25_75_Prästkulla_17" 10 0 "PP9" "25" "75" "Prästkulla"
"PP9_25_75_Prästkulla_18" 10 0 "PP9" "25" "75" "Prästkulla"
"PP9_25_75_Prästkulla_19" 10 0 "PP9" "25" "75" "Prästkulla"
"PP9_25_75_Prästkulla_20" 10 0 "PP9" "25" "75" "Prästkulla"
"PPny2_25_75_Prästkulla_1" 4 1 "PPny2" "25" "75" "Prästkulla"
"PPny2_25_75_Prästkulla_2" 6 1 "PPny2" "25" "75" "Prästkulla"
"PPny2_25_75_Prästkulla_3" 8 1 "PPny2" "25" "75" "Prästkulla"
"PPny2_25_75_Prästkulla_4" 9 1 "PPny2" "25" "75" "Prästkulla"
"PPny2_25_75_Prästkulla_5" 10 1 "PPny2" "25" "75" "Prästkulla"
"PPny2_25_75_Prästkulla_6" 10 0 "PPny2" "25" "75" "Prästkulla"
"PPny2_25_75_Prästkulla_7" 10 0 "PPny2" "25" "75" "Prästkulla"
"PPny2_25_75_Prästkulla_8" 10 0 "PPny2" "25" "75" "Prästkulla"
"PPny2_25_75_Prästkulla_9" 10 0 "PPny2" "25" "75" "Prästkulla"
"PPny2_25_75_Prästkulla_10" 10 0 "PPny2" "25" "75" "Prästkulla"
"PPny2_25_75_Prästkulla_11" 10 0 "PPny2" "25" "75" "Prästkulla"
"PPny2_25_75_Prästkulla_12" 10 0 "PPny2" "25" "75" "Prästkulla"
"PPny2_25_75_Prästkulla_13" 10 0 "PPny2" "25" "75" "Prästkulla"
"PPny2_25_75_Prästkulla_14" 10 0 "PPny2" "25" "75" "Prästkulla"
"PPny2_25_75_Prästkulla_15" 10 0 "PPny2" "25" "75" "Prästkulla"
"PPny2_25_75_Prästkulla_16" 10 0 "PPny2" "25" "75" "Prästkulla"
"PPny2_25_75_Prästkulla_17" 10 0 "PPny2" "25" "75" "Prästkulla"
"PPny2_25_75_Prästkulla_18" 10 0 "PPny2" "25" "75" "Prästkulla"
"PPny2_25_75_Prästkulla_19" 10 0 "PPny2" "25" "75" "Prästkulla"
"PPny2_25_75_Prästkulla_20" 10 0 "PPny2" "25" "75" "Prästkulla"
"PPny3_25_75_Prästkulla_1" 5 1 "PPny3" "25" "75" "Prästkulla"
"PPny3_25_75_Prästkulla_2" 6 1 "PPny3" "25" "75" "Prästkulla"
"PPny3_25_75_Prästkulla_3" 7 1 "PPny3" "25" "75" "Prästkulla"
"PPny3_25_75_Prästkulla_4" 8 1 "PPny3" "25" "75" "Prästkulla"
"PPny3_25_75_Prästkulla_5" 8 1 "PPny3" "25" "75" "Prästkulla"
"PPny3_25_75_Prästkulla_6" 10 1 "PPny3" "25" "75" "Prästkulla"
"PPny3_25_75_Prästkulla_7" 10 0 "PPny3" "25" "75" "Prästkulla"
"PPny3_25_75_Prästkulla_8" 10 0 "PPny3" "25" "75" "Prästkulla"
"PPny3_25_75_Prästkulla_9" 10 0 "PPny3" "25" "75" "Prästkulla"
"PPny3_25_75_Prästkulla_10" 10 0 "PPny3" "25" "75" "Prästkulla"
"PPny3_25_75_Prästkulla_11" 10 0 "PPny3" "25" "75" "Prästkulla"
"PPny3_25_75_Prästkulla_12" 10 0 "PPny3" "25" "75" "Prästkulla"
"PPny3_25_75_Prästkulla_13" 10 0 "PPny3" "25" "75" "Prästkulla"
"PPny3_25_75_Prästkulla_14" 10 0 "PPny3" "25" "75" "Prästkulla"
"PPny3_25_75_Prästkulla_15" 10 0 "PPny3" "25" "75" "Prästkulla"
"PPny3_25_75_Prästkulla_16" 10 0 "PPny3" "25" "75" "Prästkulla"
"PPny3_25_75_Prästkulla_17" 10 0 "PPny3" "25" "75" "Prästkulla"
"PPny3_25_75_Prästkulla_18" 10 0 "PPny3" "25" "75" "Prästkulla"
"PPny3_25_75_Prästkulla_19" 10 0 "PPny3" "25" "75" "Prästkulla"
"PPny3_25_75_Prästkulla_20" 10 0 "PPny3" "25" "75" "Prästkulla"
"PPny4_25_75_Prästkulla_1" 3 1 "PPny4" "25" "75" "Prästkulla"
"PPny4_25_75_Prästkulla_2" 4 1 "PPny4" "25" "75" "Prästkulla"
"PPny4_25_75_Prästkulla_3" 7 1 "PPny4" "25" "75" "Prästkulla"
"PPny4_25_75_Prästkulla_4" 10 0 "PPny4" "25" "75" "Prästkulla"
"PPny4_25_75_Prästkulla_5" 10 0 "PPny4" "25" "75" "Prästkulla"
"PPny4_25_75_Prästkulla_6" 10 0 "PPny4" "25" "75" "Prästkulla"
"PPny4_25_75_Prästkulla_7" 10 0 "PPny4" "25" "75" "Prästkulla"
"PPny4_25_75_Prästkulla_8" 10 0 "PPny4" "25" "75" "Prästkulla"
"PPny4_25_75_Prästkulla_9" 10 0 "PPny4" "25" "75" "Prästkulla"
"PPny4_25_75_Prästkulla_10" 10 0 "PPny4" "25" "75" "Prästkulla"
"PPny4_25_75_Prästkulla_11" 10 0 "PPny4" "25" "75" "Prästkulla"
"PPny4_25_75_Prästkulla_12" 10 0 "PPny4" "25" "75" "Prästkulla"
"PPny4_25_75_Prästkulla_13" 10 0 "PPny4" "25" "75" "Prästkulla"
"PPny4_25_75_Prästkulla_14" 10 0 "PPny4" "25" "75" "Prästkulla"
"PPny4_25_75_Prästkulla_15" 10 0 "PPny4" "25" "75" "Prästkulla"
"PPny4_25_75_Prästkulla_16" 10 0 "PPny4" "25" "75" "Prästkulla"
"PPny4_25_75_Prästkulla_17" 10 0 "PPny4" "25" "75" "Prästkulla"
"PPny4_25_75_Prästkulla_18" 10 0 "PPny4" "25" "75" "Prästkulla"
"PPny4_25_75_Prästkulla_19" 10 0 "PPny4" "25" "75" "Prästkulla"
"PPny4_25_75_Prästkulla_20" 10 0 "PPny4" "25" "75" "Prästkulla"
