# Supplementary material for: Survival and gene expression under different temperature and humidity regimes in ants
Source: PLoS One. 2017 Jul 31;12(7):e0181137. doi: 10.1371/journal.pone.0181137 (PMC5536355; doi:10.1371/journal.pone.0181137)
Supplement: S3 File — Normalized Ct values of all candidate genes. (TXT) [file pone.0181137.s003.txt]

"ID" "Aryl" "B1.3g" "HSP75" "IR3" "PPO" "Toll" "BiolRep" "Colony" "Experiment" "Temperature" "Humidity" "Population"
"1" 32.8323394916544 30.9979568874805 32.5006996988094 33.0862512080513 35.044998734542 23.8728832130763 "1" "F103" "SteadyState" NA NA "Furuskär"
"2" 33.4251988719287 31.2695122616629 32.822378231474 31.8578652067466 34.2016318568343 24.9905324706874 "2" "F103" "SteadyState" NA NA "Furuskär"
"3" 33.5688642409676 30.5095295473463 32.363989276014 32.1544458038482 34.7213533378797 24.5742106982489 "3" "F103" "SteadyState" NA NA "Furuskär"
"4" 33.8806202250184 30.8883009179992 33.2113494561875 31.4411767705117 33.4538388651842 24.6951214122236 "4" "F103" "SteadyState" NA NA "Furuskär"
"5" 35.6745849343466 29.6411207573252 32.2230688419486 30.8183820601587 35.6745849343466 24.3612821870419 "1" "F110" "SteadyState" NA NA "Furuskär"
"6" 32.3267854768999 31.1296723730276 33.6421903894552 31.4135727138668 37.8533787785713 23.289291293516 "2" "F110" "SteadyState" NA NA "Furuskär"
"7" 34.0410993973148 31.2880254835569 34.0410993973148 31.5646094161601 34.0410993973148 24.364916893628 "3" "F110" "SteadyState" NA NA "Furuskär"
"8" 31.8957929796663 31.0879636935625 33.6012103614411 32.3580508489369 35.903523826837 23.8982830472384 "4" "F110" "SteadyState" NA NA "Furuskär"
"9" 32.1375770467442 31.8575787956109 33.0916451617169 30.7427709438765 33.7346041087637 25.593914214703 "1" "F118" "SteadyState" NA NA "Furuskär"
"10" 33.4361902755347 31.6043430191112 32.7542254001814 31.7984790055256 34.3172689831079 24.4611342882205 "2" "F118" "SteadyState" NA NA "Furuskär"
"11" 28.0095462255084 31.6636682845606 32.9032672131477 31.7768490563012 34.7788342877055 26.9478027953707 "3" "F118" "SteadyState" NA NA "Furuskär"
"12" 32.3091373206395 30.6897242337111 32.9948822760163 32.298587398249 33.1478561506773 24.7817676950799 "4" "F118" "SteadyState" NA NA "Furuskär"
"13" 31.9453615185175 30.6014164262526 33.3906358042467 33.4919649977111 38.3770987457849 23.7163643861181 "1" "F145" "SteadyState" NA NA "Furuskär"
"14" 26.9708011087371 32.7116824821027 32.7008812001208 29.7737337830332 35.8494548978368 27.149022261438 "2" "F145" "SteadyState" NA NA "Furuskär"
"15" 32.0428733502221 30.4033367425357 33.0591942883201 34.0755152264181 34.7802283297219 25.3217320520456 "3" "F145" "SteadyState" NA NA "Furuskär"
"16" 32.7311358974603 30.8136163445703 32.5311806499664 33.0951569890518 34.8998812741247 24.9636435909672 "4" "F145" "SteadyState" NA NA "Furuskär"
"17" 34.2788833484667 30.5631962928533 32.8347504817621 30.9486410081659 33.8471852673166 24.9613997636436 "1" "F158" "SteadyState" NA NA "Furuskär"
"18" 33.8561587865566 30.6227643970188 32.4599203001653 31.8090422087648 33.5097236733919 25.4787278682087 "2" "F158" "SteadyState" NA NA "Furuskär"
"19" 32.3790672909118 30.603887876769 32.9383001121302 31.3016462592066 35.3701932979791 24.5549383701955 "3" "F158" "SteadyState" NA NA "Furuskär"
"20" NA NA NA NA NA NA "4" "F158" "SteadyState" NA NA "Furuskär"
"21" 33.9049159862551 31.2647363172731 32.7413585432057 32.7674472751126 35.2041348352205 23.855536455703 "1" "F159" "SteadyState" NA NA "Furuskär"
"22" 33.5385999021092 31.8281313071016 33.5385999021092 30.1889322368861 33.5385999021092 26.6757638971401 "2" "F159" "SteadyState" NA NA "Furuskär"
"23" 33.4297724112102 30.963596937101 32.8241408235418 32.8241408235418 35.0993513826204 24.159789821583 "3" "F159" "SteadyState" NA NA "Furuskär"
"24" 34.1065523507284 30.3223724629383 32.8614701750044 32.0513512047734 35.6669828504349 24.7765915929012 "4" "F159" "SteadyState" NA NA "Furuskär"
"25" 31.1494455021728 32.3088892294438 32.1722068388306 32.9734484389773 32.836766048364 25.5219015576132 "1" "F35" "SteadyState" NA NA "Furuskär"
"26" 29.5061661284568 32.5921899071001 32.618431605898 31.3798234226331 33.8990265072398 25.7588515401042 "2" "F35" "SteadyState" NA NA "Furuskär"
"27" 32.0182846493455 31.9271164128724 30.5960601603655 33.0895114279042 36.4672945892318 24.4285289629617 "3" "F35" "SteadyState" NA NA "Furuskär"
"28" 30.016409314509 32.1118386769706 33.0732709726883 32.6689763662839 33.8719993414384 25.860063543791 "4" "F35" "SteadyState" NA NA "Furuskär"
"29" 30.6837660363814 31.544803642114 32.8576202385086 31.1249149331456 32.6769086422437 26.5964949326265 "1" "F42" "SteadyState" NA NA "Furuskär"
"30" 33.7866542988618 30.3310295402913 32.4939387778245 32.1166871666269 34.2192361463685 25.3311881865518 "2" "F42" "SteadyState" NA NA "Furuskär"
"31" 31.272252468391 30.865980470511 33.009599827746 31.7747467815583 33.6296991929312 25.4935678669669 "3" "F42" "SteadyState" NA NA "Furuskär"
"32" 31.8707835651802 31.4749362533834 32.2767808080488 30.9369899065826 34.0733186077421 25.7097754046502 "4" "F42" "SteadyState" NA NA "Furuskär"
"33" NA NA NA NA NA NA "1" "F76b" "SteadyState" NA NA "Furuskär"
"34" 32.1047403546417 31.1443008882296 33.412675507394 30.9609003871056 32.9541742545841 26.4386301357077 "2" "F76b" "SteadyState" NA NA "Furuskär"
"35" 36.847979636638 30.2798272664073 31.8090184213278 30.1738893249519 36.847979636638 24.4900884660005 "3" "F76b" "SteadyState" NA NA "Furuskär"
"36" 32.3022882733069 31.0371994780055 33.6896335488266 32.9242016726778 33.934146509263 23.6699176700734 "4" "F76b" "SteadyState" NA NA "Furuskär"
"37" 32.1668340276953 31.0734233416871 33.4424798280383 31.9518900466852 33.1247365517624 24.8680840638284 "1" "F86" "SteadyState" NA NA "Furuskär"
"38" 32.5809799254348 31.9710098463862 32.4094258407024 31.7518018492281 31.5373592433125 26.1048132267854 "2" "F86" "SteadyState" NA NA "Furuskär"
"39" 30.6842039518609 32.121751471415 34.0203056093088 31.9928679006964 33.2321330037602 24.8745291486976 "3" "F86" "SteadyState" NA NA "Furuskär"
"40" 30.9775806195132 31.7968985021689 33.0857131490432 33.306652802793 31.5943704862315 26.0386587763129 "4" "F86" "SteadyState" NA NA "Furuskär"
"41" 33.2373561058261 30.3608208392906 31.1632474797108 30.8723091656403 36.4329850071487 25.7245780279739 "1" "F90" "SteadyState" NA NA "Furuskär"
"42" 32.5323687536957 31.3287828350841 32.3901729489652 30.6381174978217 35.3407358971227 25.585088008292 "2" "F90" "SteadyState" NA NA "Furuskär"
"43" 32.3921912943882 31.158203054602 34.1846655909742 33.1687528590813 32.9453584363613 24.5414730102311 "3" "F90" "SteadyState" NA NA "Furuskär"
"44" 31.9793209794904 31.9283741561999 31.938563520858 30.5273365157092 35.3061485403646 25.2492456228062 "4" "F90" "SteadyState" NA NA "Furuskär"
"45" 30.5512345736563 31.3765429162316 33.0716372964911 31.1195606778249 34.9149906604467 25.7772952986398 "1" "Fny3" "SteadyState" NA NA "Furuskär"
"46" 28.7249818578383 32.5222540617914 33.5604384385037 30.3273968740681 32.9059308966633 27.2015591311409 "2" "Fny3" "SteadyState" NA NA "Furuskär"
"47" 24.0443349887396 35.3356166826998 29.5970009635828 26.8800685889153 41.3221653941819 29.7622896251595 "3" "Fny3" "SteadyState" NA NA "Furuskär"
"48" 29.0314043648461 32.2941323235183 33.3993351490652 30.9298149599244 35.1338161384404 26.360938207424 "4" "Fny3" "SteadyState" NA NA "Furuskär"
"49" 32.3678952956391 30.1061886118563 31.5263300179525 29.8917513055227 32.3678952956391 25.9590520271026 "1" "PP13" "SteadyState" NA NA "Prästkulla"
"50" 31.275052309982 31.275052309982 30.1452410452839 31.275052309982 31.275052309982 27.2796643773818 "2" "PP13" "SteadyState" NA NA "Prästkulla"
"51" 32.1600778887754 29.9329924949777 30.5681540332811 29.4827514045349 32.1600778887754 26.8617050565997 "3" "PP13" "SteadyState" NA NA "Prästkulla"
"52" 28.3437163370108 31.7843749223559 30.1315874263934 31.7843749223559 31.7843749223559 27.0167186840025 "4" "PP13" "SteadyState" NA NA "Prästkulla"
"53" 30.9939097538179 31.8635666071482 28.5280472836153 27.4767532393995 36.448529637681 24.3889209943468 "1" "PP3" "SteadyState" NA NA "Prästkulla"
"54" 31.2093658561918 29.3147508295911 31.5017823233199 29.4061309755686 30.8925813501364 25.5377047958533 "2" "PP3" "SteadyState" NA NA "Prästkulla"
"55" 34.6699595501046 29.5171368119703 30.1108598692658 31.5366619557639 30.5615693434172 24.8930309569751 "3" "PP3" "SteadyState" NA NA "Prästkulla"
"56" 32.9468635236032 30.6912541129997 32.1718318540831 30.2796855712544 32.9735887535867 23.7533844092947 "4" "PP3" "SteadyState" NA NA "Prästkulla"
"57" 34.1343933533194 29.7993253974478 30.4052108794692 30.1321357326427 34.1343933533194 24.3036880675634 "1" "PP4a" "SteadyState" NA NA "Prästkulla"
"58" 30.8355272614457 30.09580867363 31.8615885284158 30.6505976144918 33.7824706677436 23.4264104383241 "2" "PP4a" "SteadyState" NA NA "Prästkulla"
"59" 33.0378299972035 28.3877122229894 34.4621903965123 33.60862148075 30.7965570159381 22.9049720094735 "3" "PP4a" "SteadyState" NA NA "Prästkulla"
"60" 32.5756807417988 29.6121438370123 31.6652524763785 28.4462382522139 32.8125778924949 25.5616670643261 "4" "PP4a" "SteadyState" NA NA "Prästkulla"
"61" 28.1502382460067 32.5325925131106 29.2831901192404 29.3747904834593 38.5685744079557 25.3058058834199 "1" "PP5a" "SteadyState" NA NA "Prästkulla"
"62" 32.6086626704157 29.9452151174465 31.4626374285007 30.1149966347673 33.1127015499617 23.9232769249763 "2" "PP5a" "SteadyState" NA NA "Prästkulla"
"63" 29.7255853568735 31.5542199494166 32.1706136322963 31.1638372835928 35.8843855716465 22.9195717750768 "3" "PP5a" "SteadyState" NA NA "Prästkulla"
"64" 32.1149548830202 30.632881835182 30.471017201971 30.1270548563976 33.9106406577047 24.7450558021318 "4" "PP5a" "SteadyState" NA NA "Prästkulla"
"65" 32.4819194375594 30.4848142624399 32.0834251334752 30.8230710554416 31.3791096192799 24.66957761563 "1" "PP7" "SteadyState" NA NA "Prästkulla"
"66" 33.6921516312888 30.385481979175 30.8412399664165 29.5127539184998 31.825483279289 25.0133559167965 "2" "PP7" "SteadyState" NA NA "Prästkulla"
"67" 32.2471498864993 30.1760912591552 31.7664597359552 29.5624442584606 31.4954323106485 25.113503503425 "3" "PP7" "SteadyState" NA NA "Prästkulla"
"68" 33.9155654663229 27.7244946629941 34.9248566082135 33.3348001723859 29.5682835087942 22.8302783995248 "4" "PP7" "SteadyState" NA NA "Prästkulla"
"69" 26.9633913917792 31.8957190853974 31.1166642496874 29.0374984219161 30.6411372720463 30.0391403535431 "1" "PP9" "SteadyState" NA NA "Prästkulla"
"70" 29.5149969686835 30.8948207142576 31.9296885234381 31.2445020744373 32.5156410729285 25.2999189513819 "2" "PP9" "SteadyState" NA NA "Prästkulla"
"71" 24.0341386643832 34.9511518236396 29.0804722982028 27.0196075691595 34.4053011656768 28.846536301933 "3" "PP9" "SteadyState" NA NA "Prästkulla"
"72" 32.9037993519662 29.0951845769761 28.3383971918809 32.9037993519662 32.9037993519662 26.1297296603801 "4" "PP9" "SteadyState" NA NA "Prästkulla"
"73" 32.9135644322426 29.62776771274 32.379830954963 31.3346028952904 33.2415881318207 23.8234161473242 "1" "PPny2" "SteadyState" NA NA "Prästkulla"
"74" 32.1290606652386 29.9195334268985 31.8866187737499 31.175823228249 33.8537041206012 23.312991883832 "2" "PPny2" "SteadyState" NA NA "Prästkulla"
"75" NA NA NA NA NA NA "3" "PPny2" "SteadyState" NA NA "Prästkulla"
"76" 32.6374038474559 29.7406825951956 31.7274390561699 30.7719760253197 33.5827561584029 24.0736240894648 "4" "PPny2" "SteadyState" NA NA "Prästkulla"
"77" 31.9865564471506 30.0989219495778 31.0034134796648 30.9739191906402 33.0483508520352 24.9816628038142 "1" "PPny3" "SteadyState" NA NA "Prästkulla"
"78" 28.263273882536 31.5161871706978 31.6676068903715 30.2682798258011 33.6726128336365 25.6995813873715 "2" "PPny3" "SteadyState" NA NA "Prästkulla"
"79" 32.6373187133824 29.0287845678408 31.0203149447048 29.4746495775865 30.8181894736201 24.8614329434181 "3" "PPny3" "SteadyState" NA NA "Prästkulla"
"80" 31.8187219476969 30.0515575805495 31.4965317592114 30.3981561166475 33.2148794311337 25.2040597447007 "4" "PPny3" "SteadyState" NA NA "Prästkulla"
"81" 31.756655738989 30.3339054305733 31.604606087708 29.9917937151909 31.7457950496118 25.6692393430577 "1" "PPny4" "SteadyState" NA NA "Prästkulla"
"82" 29.0955907956845 31.1231383096527 32.259019269859 31.2537646200764 33.5936793981014 23.4389036138571 "2" "PPny4" "SteadyState" NA NA "Prästkulla"
"83" 28.4620673545786 31.4826411379203 31.5792136567483 33.0170711592981 33.8486678492057 24.3631004443245 "3" "PPny4" "SteadyState" NA NA "Prästkulla"
"84" 28.8677931154134 30.816089681934 31.6305415253156 32.1681862062407 32.5833969499254 25.7430661084528 "4" "PPny4" "SteadyState" NA NA "Prästkulla"
"85" 32.826832100223 32.2587720654106 34.9583140007581 32.9977528186621 34.2846852869098 25.5627015665596 "1" "F103" "Bioassay" "20" "50" "Furuskär"
"86" 32.4714381231442 32.9068093605495 33.2281547976819 31.7199044395279 34.0574333451206 26.500632581586 "2" "F103" "Bioassay" "20" "50" "Furuskär"
"87" 33.7040332019212 32.7058931976292 34.6142541384776 31.6560360946692 33.8384976584579 25.5585901617147 "3" "F103" "Bioassay" "20" "50" "Furuskär"
"88" 33.0709761868148 32.5418405678258 31.9630984845565 33.0709761868148 33.0709761868148 27.6473360921772 "1" "F110" "Bioassay" "20" "50" "Furuskär"
"89" 31.9393192592945 31.9393192592945 31.9393192592945 31.9393192592945 31.9393192592945 28.7453873333651 "2" "F110" "Bioassay" "20" "50" "Furuskär"
"90" 32.9903480619903 32.9903480619903 32.9903480619903 32.9903480619903 32.9903480619903 26.8458957354446 "3" "F110" "Bioassay" "20" "50" "Furuskär"
"91" 31.2007287154468 32.6552069370053 33.8763173842092 31.7000272094146 33.528979301449 27.0055359346083 "1" "F118" "Bioassay" "20" "50" "Furuskär"
"92" 29.7924879340788 32.3748403836126 34.0421418564639 31.5945208390796 32.9418351605755 28.4002631351996 "2" "F118" "Bioassay" "20" "50" "Furuskär"
"93" 30.3802365960871 32.0723143600564 33.8856485110202 32.6510380252576 33.6872289686655 27.486618270081 "3" "F118" "Bioassay" "20" "50" "Furuskär"
"94" 34.2200638105919 31.4720966855317 33.625771474858 31.9648005878068 34.6416558094458 26.0726714471973 "1" "F145" "Bioassay" "20" "50" "Furuskär"
"95" 31.137510248584 32.0204547077316 33.52195912696 32.3646533951959 34.0507281250936 26.5681479628257 "2" "F145" "Bioassay" "20" "50" "Furuskär"
"96" 32.311342188343 32.2082835331251 33.6216593761146 31.6831751470144 34.156582872246 26.9964601121013 "3" "F145" "Bioassay" "20" "50" "Furuskär"
"97" 33.4997443114226 31.6915045431613 33.7941089248605 31.7440696527038 34.5983551008605 25.7306211210441 "1" "F158" "Bioassay" "20" "50" "Furuskär"
"98" 33.5557637581398 31.501214992835 33.4773886008802 31.0981427554999 33.3542276394723 26.5019996047771 "2" "F158" "Bioassay" "20" "50" "Furuskär"
"99" 34.8435216211943 31.5350493466057 33.7442723241268 30.5537682667844 35.0901824390729 26.0656138197331 "3" "F158" "Bioassay" "20" "50" "Furuskär"
"100" 32.9420554639604 31.6726422895642 33.2398190480781 32.1845866973454 37.1420891767775 26.0412538039713 "1" "F159" "Bioassay" "20" "50" "Furuskär"
"101" 32.0421756660506 31.7533110104458 33.9879243839925 32.9196701859068 35.2196868777036 26.4937941678299 "2" "F159" "Bioassay" "20" "50" "Furuskär"
"102" 33.9578833856938 31.6637801358632 33.0969502559821 30.8698657527758 34.8858352620297 26.7404799030809 "3" "F159" "Bioassay" "20" "50" "Furuskär"
"103" 32.6504840513434 32.0219649424892 32.7967772921974 31.561412147208 33.4144598646921 27.2972350897226 "1" "F35" "Bioassay" "20" "50" "Furuskär"
"104" 30.8038160406145 32.5029197815195 33.0912825655869 32.3599531237087 33.8995940539786 27.4221047116288 "2" "F35" "Bioassay" "20" "50" "Furuskär"
"105" 29.2701221847622 33.4696289169985 33.1343279868069 31.7876275294798 34.7613620087204 27.0769242971152 "3" "F35" "Bioassay" "20" "50" "Furuskär"
"106" 33.8476760526412 31.8421396357637 33.2528135561098 30.8648655343191 33.9921426589417 27.3891689474423 "1" "F42" "Bioassay" "20" "50" "Furuskär"
"107" 34.6682567278889 31.847127336657 33.4982030633227 34.6682567278889 30.4647305996324 26.7465600655663 "2" "F42" "Bioassay" "20" "50" "Furuskär"
"108" 32.7243428110371 31.6444394982729 32.1107613833301 32.7243428110371 32.7243428110371 27.7011561895429 "3" "F42" "Bioassay" "20" "50" "Furuskär"
"109" 33.6245177749158 32.5942839959751 33.0568379375403 31.4957183847578 32.9622246313111 26.5548012816749 "1" "F76b" "Bioassay" "20" "50" "Furuskär"
"110" 33.4366857701148 31.5305801195875 34.0204929981559 31.1064466633183 34.0005337766844 27.0098164562948 "2" "F76b" "Bioassay" "20" "50" "Furuskär"
"111" 33.1903883519919 31.3700928329132 32.8453323332654 31.3150839023916 36.7259623409716 26.0292257604517 "3" "F76b" "Bioassay" "20" "50" "Furuskär"
"112" 33.4734430319925 31.398089564009 33.3730227028966 32.5947651524027 33.4734430319925 26.5779137674021 "1" "F86" "Bioassay" "20" "50" "Furuskär"
"113" 35.4873441813578 32.9411272363454 35.4873441813578 25.3468355815348 35.4873441813578 27.063535856308 "2" "F86" "Bioassay" "20" "50" "Furuskär"
"114" 32.3667589861733 32.3386506414176 32.4979312616998 32.0013505043494 37.4777930075823 25.2459783147326 "3" "F86" "Bioassay" "20" "50" "Furuskär"
"115" 33.2630613689944 31.4861529483841 34.0823213261605 30.7443905547337 33.4789474387882 26.8805834594503 "1" "F90" "Bioassay" "20" "50" "Furuskär"
"116" 33.7768487193721 30.731037215589 33.2091705896348 31.9919376768326 34.7593685593021 26.2496550567971 "2" "F90" "Bioassay" "20" "50" "Furuskär"
"117" 34.009689406293 30.9740035446229 32.9922342548541 31.2742362122606 34.6713132479391 26.7429468766175 "3" "F90" "Bioassay" "20" "50" "Furuskär"
"118" 29.1573997452975 32.7555934873091 34.6585895697103 30.8361922662664 35.7085184427593 27.1778463492364 "1" "Fny3" "Bioassay" "20" "50" "Furuskär"
"119" 31.3427090359195 32.5587162889491 33.0373054889366 31.0399281134784 39.0685061214328 25.8828853054492 "2" "Fny3" "Bioassay" "20" "50" "Furuskär"
"120" 29.5069145079148 33.000333561706 34.835418272998 32.7404065487751 34.7834328704119 26.5645407215371 "3" "Fny3" "Bioassay" "20" "50" "Furuskär"
"121" 32.1931908322146 31.9764746367772 33.5530849585838 32.317802644591 34.5228899331658 25.2420188635624 "1" "F103" "Bioassay" "20" "75" "Furuskär"
"122" 31.5758097734088 31.8495419336066 34.1896835384352 32.1715797691335 33.7066267851449 26.2782873789919 "2" "F103" "Bioassay" "20" "75" "Furuskär"
"123" 33.7179478718622 30.9470670071448 33.0836498425895 30.1959246040587 33.4953871598367 26.5348008912394 "3" "F103" "Bioassay" "20" "75" "Furuskär"
"124" 30.4489812878478 33.3216079524863 33.2871536596571 34.4542928292478 34.4542928292478 26.2240236296613 "1" "F110" "Bioassay" "20" "75" "Furuskär"
"125" 32.4526765518156 32.0916405251766 31.1626826588809 32.4526765518156 32.4526765518156 28.1770364161139 "2" "F110" "Bioassay" "20" "75" "Furuskär"
"126" 32.055714854391 32.055714854391 32.055714854391 32.055714854391 32.055714854391 26.8947447628341 "3" "F110" "Bioassay" "20" "75" "Furuskär"
"127" 30.7327494774 31.8128141555195 33.6292865687204 32.5001280415955 34.9166363870851 26.3633969159166 "1" "F118" "Bioassay" "20" "75" "Furuskär"
"128" 30.5706859889183 32.6906573548863 34.3796455310697 34.1699780333365 34.4145901140252 25.6376756950311 "2" "F118" "Bioassay" "20" "75" "Furuskär"
"129" 29.1888017836617 32.0641531881014 34.6942720633778 34.786234261814 35.1050365497263 26.2153573675567 "3" "F118" "Bioassay" "20" "75" "Furuskär"
"130" 32.7596634086738 31.9515193941221 36.9630970414093 32.6566114873551 34.4030703644401 24.141268515233 "1" "F145" "Bioassay" "20" "75" "Furuskär"
"131" 32.0221993273948 31.9151393613169 34.2310154696328 34.2535544098598 34.7381416247385 25.2886909346028 "2" "F145" "Bioassay" "20" "75" "Furuskär"
"132" 33.4353837157922 32.1146834795257 34.1266877457129 32.8008285241485 33.8016716719442 25.6246799747477 "3" "F145" "Bioassay" "20" "75" "Furuskär"
"133" 34.2616572404476 31.7768943575871 32.5982176535954 31.8444715908029 35.441659697371 25.2686869740276 "1" "F158" "Bioassay" "20" "75" "Furuskär"
"134" 32.9217648478304 32.0383727177482 33.3172369060649 32.0743247230423 33.8667889869881 25.8084038003663 "2" "F158" "Bioassay" "20" "75" "Furuskär"
"135" 34.0973137795593 31.7991079953437 34.3423831167387 32.0006094503578 34.8488597469094 24.9153826132381 "3" "F158" "Bioassay" "20" "75" "Furuskär"
"136" 33.7298791590283 31.9243994310374 33.3625752602107 31.3605103469371 35.2042680486485 25.7164462115843 "1" "F159" "Bioassay" "20" "75" "Furuskär"
"137" 34.1147275677147 31.5311414307759 33.3536310504201 32.2404626747852 35.8491992227738 25.7737310414454 "2" "F159" "Bioassay" "20" "75" "Furuskär"
"138" 34.7939075643782 32.2823663873097 33.9912500747996 32.23576046856 34.7369447747952 24.8875606123533 "3" "F159" "Bioassay" "20" "75" "Furuskär"
"139" 32.6428184490065 33.2006791158596 34.3376522844936 32.3134150076265 33.9763710907221 25.4278204910392 "1" "F35" "Bioassay" "20" "75" "Furuskär"
"140" 30.7473274661045 32.6029099600886 33.1780320196275 32.0332135803566 35.2126619472416 26.5098715368602 "2" "F35" "Bioassay" "20" "75" "Furuskär"
"141" 31.6202798313549 31.5324762080815 33.2117205031864 31.6312552842641 33.5684227227348 26.8679087216789 "3" "F35" "Bioassay" "20" "75" "Furuskär"
"142" 31.8512840441997 31.9366619206793 34.1244700054711 31.3496890198816 35.5598855537856 25.2558430861446 "1" "F42" "Bioassay" "20" "75" "Furuskär"
"143" 34.1362126198987 32.1179090487471 34.1362126198987 34.033803982039 34.1362126198987 25.260797338725 "2" "F42" "Bioassay" "20" "75" "Furuskär"
"144" 31.3059479444449 32.2965402783706 33.0771701067359 32.2319364305058 35.1660278543618 26.7836785939146 "3" "F42" "Bioassay" "20" "75" "Furuskär"
"145" 32.4596523345884 32.4596523345884 30.836669717859 32.4596523345884 32.4596523345884 27.9437032035388 "1" "F76b" "Bioassay" "20" "75" "Furuskär"
"146" 32.3223533512733 30.6941148012029 32.3223533512733 32.3223533512733 32.3223533512733 28.508315655823 "2" "F76b" "Bioassay" "20" "75" "Furuskär"
"147" 32.97929748019 31.5034739179515 32.3197115305862 32.97929748019 32.97929748019 27.4511427400731 "3" "F76b" "Bioassay" "20" "75" "Furuskär"
"148" 31.8544647931648 31.6645799538951 34.2100632046458 31.6491838858462 34.1074227509865 26.0604111840971 "1" "F86" "Bioassay" "20" "75" "Furuskär"
"149" 29.9918780946832 32.7969089834996 34.0603924621142 32.3676172996459 34.1969852706131 25.6062732789513 "2" "F86" "Bioassay" "20" "75" "Furuskär"
"150" 31.0575289687847 32.9339802185821 34.9178187386992 35.0365099322104 35.9125639795556 23.1843464658699 "3" "F86" "Bioassay" "20" "75" "Furuskär"
"151" 33.1429214844029 31.8917761983667 33.1429214844029 32.1983482220974 29.530343042603 28.047197306176 "1" "F90" "Bioassay" "20" "75" "Furuskär"
"152" 29.3062959248222 33.658122387789 34.2663501021013 29.6104097819783 34.2663501021013 28.316855065624 "2" "F90" "Bioassay" "20" "75" "Furuskär"
"153" 32.7292508743223 31.3382577121636 30.1027284916579 32.7292508743223 32.7292508743223 28.8426523329965 "3" "F90" "Bioassay" "20" "75" "Furuskär"
"154" 30.2415954905962 32.5298254872786 33.9375489294182 30.7959885064195 35.6007279768881 26.8717555904938 "1" "Fny3" "Bioassay" "20" "75" "Furuskär"
"155" 30.0135501856383 32.2960491945111 35.1242491158501 30.5172741048378 35.4600650619832 25.8630749764006 "2" "Fny3" "Bioassay" "20" "75" "Furuskär"
"156" 33.8344867453067 31.5921820504325 33.6399735669562 33.5048949708794 34.5639111641212 25.1462314456495 "3" "Fny3" "Bioassay" "20" "75" "Furuskär"
"157" 36.8822894939012 32.668487919223 32.825237649572 32.7238113534638 36.8822894939012 24.9969717044915 "1" "F103" "Bioassay" "25" "50" "Furuskär"
"158" 31.502383755186 33.1199529636083 35.7473858214876 32.3513841684463 35.7473858214876 26.0821863800029 "2" "F103" "Bioassay" "25" "50" "Furuskär"
"159" 34.4286060368237 32.5185080148261 35.2145046780271 34.0434636563664 36.2137930165109 24.8052511521545 "3" "F103" "Bioassay" "25" "50" "Furuskär"
"160" 35.798816688721 30.6572116418035 35.3065829592511 35.4855770426947 35.798816688721 24.2805474191251 "1" "F110" "Bioassay" "25" "50" "Furuskär"
"161" 36.396814265406 30.8599488952811 36.396814265406 32.7434840335159 36.396814265406 24.6770400719453 "2" "F110" "Bioassay" "25" "50" "Furuskär"
"162" 34.6755212661009 31.7243031049824 33.7038417314419 32.1119412172134 35.8901206844246 26.0182700929426 "3" "F110" "Bioassay" "25" "50" "Furuskär"
"163" 31.3142428228737 33.3430529212571 34.4721298455748 33.378336575142 33.2548437865447 26.8096963435645 "1" "F118" "Bioassay" "25" "50" "Furuskär"
"164" 33.212140090592 32.2629082657659 34.4302294842995 33.0200989699624 34.7704166122719 25.7225363860392 "2" "F118" "Bioassay" "25" "50" "Furuskär"
"165" 32.2372804298436 33.1440727208632 35.0445356062338 34.6047141956195 33.8662486173041 26.1449394087412 "3" "F118" "Bioassay" "25" "50" "Furuskär"
"166" 29.9596126878791 32.4353044020479 34.2158774923681 32.419263203036 36.6541397421758 26.6604727577664 "1" "F145" "Bioassay" "25" "50" "Furuskär"
"167" 37.7973453996544 29.3212906937819 36.3515969381176 37.7973453996544 32.3876003393289 23.8076029336073 "2" "F145" "Bioassay" "25" "50" "Furuskär"
"168" 32.2584753366093 32.0158898770259 34.2153313772492 32.6034857680169 35.1479376996478 26.9162044377825 "3" "F145" "Bioassay" "25" "50" "Furuskär"
"169" 34.3882129498522 32.5580977885129 33.4906087835277 31.5308396870527 35.1661365606667 26.6738038092748 "1" "F158" "Bioassay" "25" "50" "Furuskär"
"170" 33.8653907551392 33.2242545074437 34.4491118164739 33.1381317279025 32.4874262824803 26.7363384486745 "2" "F158" "Bioassay" "25" "50" "Furuskär"
"171" 32.8013827562735 31.796218251381 34.1901607678641 32.6751302097653 38.8469373871485 25.0951215520979 "3" "F158" "Bioassay" "25" "50" "Furuskär"
"172" 32.788828748501 32.3792609375811 33.8537050568927 32.747871967409 33.8595560256201 27.0665813330773 "1" "F159" "Bioassay" "25" "50" "Furuskär"
"173" 34.9504736064735 33.2114744319075 34.4219542494976 33.040984316754 36.0870743741637 25.1302429736302 "2" "F159" "Bioassay" "25" "50" "Furuskär"
"174" 30.6156524662579 33.016414033876 34.3356444002403 32.9569892425983 35.084396770339 27.4483110911579 "3" "F159" "Bioassay" "25" "50" "Furuskär"
"175" 32.3699537142393 34.1688305832663 33.7707184893013 32.6451917051287 33.6085246732415 26.7128300086381 "1" "F35" "Bioassay" "25" "50" "Furuskär"
"176" 32.3922206884631 32.8897214619062 34.2182125382432 32.0805993248779 35.907528351363 26.6244919414035 "2" "F35" "Bioassay" "25" "50" "Furuskär"
"177" 33.6677148092477 32.8837723656918 34.3262264618347 32.25139212789 34.8906650211949 26.4763494603615 "3" "F35" "Bioassay" "25" "50" "Furuskär"
"178" 32.0310337275781 32.8011616238742 33.9065832981494 32.7592499016268 37.0552014319856 26.1005250295705 "1" "F42" "Bioassay" "25" "50" "Furuskär"
"179" 30.1928696322425 33.0501680251596 34.0907196052574 33.2414045317722 35.6431100707006 26.9755966386429 "2" "F42" "Bioassay" "25" "50" "Furuskär"
"180" 29.8956333438523 31.5799687441859 33.2167837100274 31.3634867648327 36.506253786541 30.7826814543729 "3" "F42" "Bioassay" "25" "50" "Furuskär"
"181" 34.5081977236724 32.558116508788 33.112928347389 32.0582365353951 32.5910756279128 27.0045049362581 "1" "F76b" "Bioassay" "25" "50" "Furuskär"
"182" 33.5501178572661 31.7180463640301 33.372342725847 32.0735966268683 38.5475743293817 25.5798661319751 "2" "F76b" "Bioassay" "25" "50" "Furuskär"
"183" 33.8954083994217 32.5154703110336 33.4499165756113 31.4995316396613 33.9660351519769 27.3488517202578 "3" "F76b" "Bioassay" "25" "50" "Furuskär"
"184" 31.3924074344018 33.2231739254912 31.4123612926153 30.1602566897177 39.9077164270165 27.1771548867982 "1" "F86" "Bioassay" "25" "50" "Furuskär"
"185" 34.6106843773864 32.5859593413093 34.6106843773864 27.8962116081735 34.6106843773864 29.458018740703 "2" "F86" "Bioassay" "25" "50" "Furuskär"
"186" 32.0154115424182 31.9013152789028 32.7867022837822 32.8186492375665 36.5108043249245 27.1412191650408 "3" "F86" "Bioassay" "25" "50" "Furuskär"
"187" 34.5825948737264 31.1675636299459 34.5825948737264 31.5609406466346 34.5825948737264 27.363478193836 "1" "F90" "Bioassay" "25" "50" "Furuskär"
"188" 30.5355905922758 32.0113201741447 32.7920840808311 34.3192926016024 34.3192926016024 28.9783526904781 "2" "F90" "Bioassay" "25" "50" "Furuskär"
"189" 33.188352361312 33.188352361312 33.188352361312 33.188352361312 33.188352361312 27.9445926882247 "3" "F90" "Bioassay" "25" "50" "Furuskär"
"190" 31.3542310794002 32.9673388352423 33.5755597923631 35.2591859200452 34.3777062720441 27.0261660077147 "1" "Fny3" "Bioassay" "25" "50" "Furuskär"
"191" 30.3112326918957 32.7246841068602 33.7215444739107 31.5322673998619 38.1573346239442 27.5495955984877 "2" "Fny3" "Bioassay" "25" "50" "Furuskär"
"192" 30.4939876965396 33.9650726487121 36.8284875562072 33.0673782645296 32.344619196239 26.5211146014137 "3" "Fny3" "Bioassay" "25" "50" "Furuskär"
"193" 32.9625230348945 32.9625230348945 31.4792094983242 32.9625230348945 32.9625230348945 26.192844866603 "1" "F103" "Bioassay" "25" "75" "Furuskär"
"194" 32.2718083995864 29.956306146916 32.2718083995864 32.2718083995864 32.2718083995864 27.0921831514528 "2" "F103" "Bioassay" "25" "75" "Furuskär"
"195" 35.3122562654159 31.0924416416987 31.8957954717369 33.4539487794484 35.3122562654159 24.1315131253786 "3" "F103" "Bioassay" "25" "75" "Furuskär"
"196" 33.3327611719055 31.9542789220732 32.6700293210246 31.254434087543 32.7601608527444 25.7299013785999 "1" "F110" "Bioassay" "25" "75" "Furuskär"
"197" 34.2046264687347 31.5676217465641 32.4247847721972 30.8305707372618 32.4029462237734 25.9605744387603 "2" "F110" "Bioassay" "25" "75" "Furuskär"
"198" 33.9189901509354 31.7617949179223 32.7267229963895 31.6304434517436 34.4797598719294 25.2093775473887 "3" "F110" "Bioassay" "25" "75" "Furuskär"
"199" 34.1469794957593 31.1115838091194 32.7245960097493 31.6639182899412 33.4333437948746 25.7202127264079 "1" "F118" "Bioassay" "25" "75" "Furuskär"
"200" NA NA NA NA NA NA "2" "F118" "Bioassay" "25" "75" "Furuskär"
"201" 32.4471593411394 31.5183185411932 33.0335225276977 32.115059837248 34.5954280069369 25.8363035918012 "3" "F118" "Bioassay" "25" "75" "Furuskär"
"202" 32.4162938151011 31.1179600106046 32.7001400719546 31.5594986323767 33.441294187072 26.3871890630464 "1" "F145" "Bioassay" "25" "75" "Furuskär"
"203" 32.7679732401196 29.9849267502573 32.8639403604596 32.4800718790993 38.3868481360311 25.2057641573214 "2" "F145" "Bioassay" "25" "75" "Furuskär"
"204" 29.2303997805901 31.659476556782 34.7556582757016 31.8326182976426 35.0662949284222 26.572164817965 "3" "F145" "Bioassay" "25" "75" "Furuskär"
"205" 36.1446100903945 30.7590631869257 32.4533417849129 31.7123772780598 31.8524376421601 26.1732157817069 "1" "F158" "Bioassay" "25" "75" "Furuskär"
"206" 33.2280480655472 31.3091282897619 33.2280480655472 33.2280480655472 33.2280480655472 25.8971099610859 "2" "F158" "Bioassay" "25" "75" "Furuskär"
"207" 33.5813215723085 30.6177699435523 31.4321169916807 33.5813215723085 33.5813215723085 26.6257903416441 "3" "F158" "Bioassay" "25" "75" "Furuskär"
"208" 32.5921227232527 32.8809063731132 33.9089761666165 33.6663979007337 34.5269731773179 24.5350588921456 "1" "F159" "Bioassay" "25" "75" "Furuskär"
"209" 32.9281121324723 31.4637873590928 33.1749084425924 32.1548170274292 33.6136574383615 25.8861907503779 "2" "F159" "Bioassay" "25" "75" "Furuskär"
"210" 31.7255800263006 31.2839502364791 33.0007860444101 32.6088396059435 35.4297498884282 26.0175149928579 "3" "F159" "Bioassay" "25" "75" "Furuskär"
"211" 32.6527442815507 31.7336144360832 33.1779613361035 32.2273184673629 35.567698934319 25.3259663705384 "1" "F35" "Bioassay" "25" "75" "Furuskär"
"212" 32.7280761903101 32.8137069495731 34.2922647261805 33.9211981027076 33.6471796730661 23.4114495824981 "2" "F35" "Bioassay" "25" "75" "Furuskär"
"213" 29.6796845171122 35.2069277970159 31.7855486077623 30.329642569782 36.4808455802487 25.4939546579189 "3" "F35" "Bioassay" "25" "75" "Furuskär"
"214" 33.2359817687403 31.5777433150199 35.306236525379 33.897242501819 34.5991962030872 23.7646934226438 "1" "F42" "Bioassay" "25" "75" "Furuskär"
"215" 32.8483733112064 32.0276166016117 34.3933271175024 33.6872349482187 34.176067988492 22.7759986912535 "2" "F42" "Bioassay" "25" "75" "Furuskär"
"216" 29.3411295391608 33.3154939519489 33.4746881066048 33.5021353746489 34.9184144057253 25.5973221779433 "3" "F42" "Bioassay" "25" "75" "Furuskär"
"217" 33.6889572986683 31.2003065543071 32.741631398037 31.6611678032629 34.3648871304702 25.7467817749969 "1" "F76b" "Bioassay" "25" "75" "Furuskär"
"218" 34.028401791201 31.4015373639044 32.8568202566267 31.2071493962844 34.5695358632242 25.2756895194485 "2" "F76b" "Bioassay" "25" "75" "Furuskär"
"219" 34.5974027159441 30.8410829608623 33.0269639482828 31.4724417897532 33.8599331595086 25.4771856834786 "3" "F76b" "Bioassay" "25" "75" "Furuskär"
"220" 32.4404546698509 30.3133785832631 33.0307437273729 31.3158522412961 35.0662232360694 26.0897586027178 "1" "F86" "Bioassay" "25" "75" "Furuskär"
"221" 30.8286015161933 31.38895452349 36.2116648321912 32.1835534600665 32.2340770918719 25.8175758525808 "2" "F86" "Bioassay" "25" "75" "Furuskär"
"222" 32.531295987647 30.9209968362585 32.531295987647 32.531295987647 32.531295987647 26.6227993538906 "3" "F86" "Bioassay" "25" "75" "Furuskär"
"223" 32.2836474740787 31.2960409648046 33.1402449566124 31.2053424078304 35.2111953408556 25.8541275463552 "1" "F90" "Bioassay" "25" "75" "Furuskär"
"224" 30.1391963916247 31.7120314456099 32.8303784482812 31.487340723612 34.9496204853066 26.5901043055219 "2" "F90" "Bioassay" "25" "75" "Furuskär"
"225" 29.2464367433907 31.8542007301016 33.9736583129263 32.4671811094479 35.9840261672234 26.1347821058612 "3" "F90" "Bioassay" "25" "75" "Furuskär"
"226" 28.7119448277655 32.5759913019754 34.7619099582244 30.4190892650572 38.6888257743176 25.3992141208395 "1" "Fny3" "Bioassay" "25" "75" "Furuskär"
"227" 29.4786454219727 33.1199723718939 35.3380131816177 30.2785945664633 35.0003723089431 26.3515714935097 "2" "Fny3" "Bioassay" "25" "75" "Furuskär"
"228" 28.2172808899169 33.2282981908116 34.8447553846486 30.7985609713254 35.6277268379134 26.6159779822722 "3" "Fny3" "Bioassay" "25" "75" "Furuskär"
"229" 27.9432684501422 29.675751094051 30.9865444140759 30.082198635144 30.7325147008927 26.0736097611145 "1" "PP13" "Bioassay" "20" "50" "Prästkulla"
"230" 31.3510114804253 29.8557820905437 32.1274659113727 28.9240367734068 30.4547612229889 24.2076307157091 "2" "PP13" "Bioassay" "20" "50" "Prästkulla"
"231" 29.8185489943506 29.6724273886939 30.9193317569647 28.6982833509824 31.279765050918 25.5030909072885 "3" "PP13" "Bioassay" "20" "50" "Prästkulla"
"232" 31.0011834697728 29.4100192198272 31.2451619880978 31.1974270605994 31.3512396047608 23.5280153758618 "1" "PP3" "Bioassay" "20" "50" "Prästkulla"
"233" 31.9870366956012 28.8802582736526 30.7925000555165 30.4189001186999 32.4589524052643 24.8984694733703 "2" "PP3" "Bioassay" "20" "50" "Prästkulla"
"234" 27.4603915968317 30.2644456683392 32.139186800439 30.849966537677 31.5321789267219 24.291058450875 "3" "PP3" "Bioassay" "20" "50" "Prästkulla"
"235" 28.4147010618748 28.7035417334059 32.5667857151348 30.0394298392374 31.2790377212251 24.5514570801459 "1" "PP4a" "Bioassay" "20" "50" "Prästkulla"
"236" 29.3333841639206 28.1997810261529 33.5254710149726 32.6444032296779 27.5039058326717 24.1816629734712 "2" "PP4a" "Bioassay" "20" "50" "Prästkulla"
"237" 31.0293442410984 29.6950022839139 31.2226588002664 30.2136511011941 31.4065433809385 24.0653051218 "3" "PP4a" "Bioassay" "20" "50" "Prästkulla"
"238" 30.22797151686 29.3130941423994 30.6827660498288 28.6626321940835 31.1745787424579 25.9391533047932 "1" "PP5a" "Bioassay" "20" "50" "Prästkulla"
"239" 30.1501199563255 28.9094829068181 30.2873819277604 29.4638100991512 32.6102768289656 25.4040233286357 "2" "PP5a" "Bioassay" "20" "50" "Prästkulla"
"240" 30.6010889851139 30.3443932878683 31.183590759633 28.443857837107 31.9635507628025 24.7513889613424 "3" "PP5a" "Bioassay" "20" "50" "Prästkulla"
"241" 32.1394222250778 29.5091256846235 30.7386725881495 29.7477719190631 31.1122058246637 24.5649982624283 "1" "PP7" "Bioassay" "20" "50" "Prästkulla"
"242" 29.1418700986517 29.1845531745927 31.0412669780219 28.2348547349076 29.7020854703761 26.6395747716163 "2" "PP7" "Bioassay" "20" "50" "Prästkulla"
"243" 29.9546741653133 29.5700481488095 31.1290656023714 29.2879890700401 31.3752262529338 24.8468406661432 "3" "PP7" "Bioassay" "20" "50" "Prästkulla"
"244" 29.0972749737143 29.9321068394304 31.597257966183 29.507921999553 31.2723504292556 24.4808803865385 "1" "PP9" "Bioassay" "20" "50" "Prästkulla"
"245" 27.9657272777279 30.7161324894468 30.8585641879108 28.9087233503172 30.65719523491 25.7408459189624 "2" "PP9" "Bioassay" "20" "50" "Prästkulla"
"246" 30.0835879084591 29.9706155864746 30.3377756329242 28.8738426272083 30.6813997789605 25.498794507921 "3" "PP9" "Bioassay" "20" "50" "Prästkulla"
"247" 29.3506991565258 30.9219577187891 29.3661036522343 29.0785530656763 33.2737107302812 25.0323055262532 "1" "PPny2" "Bioassay" "20" "50" "Prästkulla"
"248" 26.5123433052017 32.6836096855457 27.9416556821206 26.5739999175394 35.2507668174236 26.7869954874332 "2" "PPny2" "Bioassay" "20" "50" "Prästkulla"
"249" 32.1866119158061 28.805392078186 30.3059334262423 28.6553379433804 31.6564206394929 25.6092390068263 "3" "PPny2" "Bioassay" "20" "50" "Prästkulla"
"250" 28.7266122000772 29.1944443724675 32.0958622489433 30.9155517222704 34.3363062304822 23.9023611746944 "1" "PPny3" "Bioassay" "20" "50" "Prästkulla"
"251" 32.2698892043884 28.5471654205877 33.5469248314896 31.7279737168731 30.9221689484808 23.7170491188211 "2" "PPny3" "Bioassay" "20" "50" "Prästkulla"
"252" 31.3419404996234 29.542450815109 30.7106278202496 30.4421956573662 31.9434273831213 24.3179655708418 "3" "PPny3" "Bioassay" "20" "50" "Prästkulla"
"253" 28.7096924258822 29.8809288331578 31.6761846377524 29.559318836078 30.0777349507738 25.6567975282295 "1" "PPny4" "Bioassay" "20" "50" "Prästkulla"
"254" 30.0295267455318 29.7017896072437 31.3796080913156 30.8757733861862 32.3726027043378 23.7633883254266 "2" "PPny4" "Bioassay" "20" "50" "Prästkulla"
"255" 31.3317654630593 27.7037382944861 31.7353670344121 28.9540257709593 35.095788813284 25.0759411070914 "3" "PPny4" "Bioassay" "20" "50" "Prästkulla"
"256" 26.741597151263 29.2768814222462 30.3911146368822 30.1704211016161 30.3911146368822 25.0352593298156 "1" "PP13" "Bioassay" "20" "75" "Prästkulla"
"257" 28.1399608514229 30.3917314190444 29.5885521083004 28.866646894477 32.6100361820516 23.3734741084958 "2" "PP13" "Bioassay" "20" "75" "Prästkulla"
"258" 28.0066045315328 29.2216525409116 29.9174061728381 29.8216140061236 31.1929544980366 24.5681699157802 "3" "PP13" "Bioassay" "20" "75" "Prästkulla"
"259" 28.338568496641 30.0962326777192 29.5237363444537 28.4791816311272 33.2349187153589 23.1911233949119 "1" "PP3" "Bioassay" "20" "75" "Prästkulla"
"260" 28.855469258092 29.7033753035617 31.1005538187382 30.3753008490283 32.0817784248164 21.325636954927 "2" "PP3" "Bioassay" "20" "75" "Prästkulla"
"261" 29.9736148833625 28.6949537585265 30.1983795342125 30.2633115444581 30.6578983759505 24.059807180996 "3" "PP3" "Bioassay" "20" "75" "Prästkulla"
"262" 28.4854868568069 29.232336770704 30.8312267272161 29.7214708692422 30.4683207831393 24.3357362788858 "1" "PP4a" "Bioassay" "20" "75" "Prästkulla"
"263" 30.2796734773927 29.451103615762 30.1018129311788 30.0671084343565 30.8175931781372 24.0588924220086 "2" "PP4a" "Bioassay" "20" "75" "Prästkulla"
"264" 29.871284047311 28.2134277826853 29.871284047311 29.871284047311 29.871284047311 25.3233810511079 "3" "PP4a" "Bioassay" "20" "75" "Prästkulla"
"265" 27.5418767518337 28.521765632458 30.5398701127915 30.2074078140082 32.120524199989 22.7649184587901 "1" "PP5a" "Bioassay" "20" "75" "Prästkulla"
"266" 25.4114027906155 27.9143972254716 29.4977110329066 29.3304963733755 37.1948108294471 25.4270791649466 "2" "PP5a" "Bioassay" "20" "75" "Prästkulla"
"267" 28.1628599160647 28.7420446958295 29.7254521864719 27.8672343513931 30.6243952300652 24.3076612257551 "3" "PP5a" "Bioassay" "20" "75" "Prästkulla"
"268" 30.2377554495382 27.8367426098726 33.009512918858 29.3241347550331 33.9319608664501 22.2711595385155 "1" "PP7" "Bioassay" "20" "75" "Prästkulla"
"269" 29.3142600146066 30.0820986363919 30.8499372581773 30.2589035821978 30.6327197533301 23.1109322017621 "2" "PP7" "Bioassay" "20" "75" "Prästkulla"
"270" 24.4937270958427 30.644427987055 32.9047348170276 29.1294770286283 28.3780613532487 24.6028035648494 "3" "PP7" "Bioassay" "20" "75" "Prästkulla"
"271" NA NA NA NA NA NA "1" "PP9" "Bioassay" "20" "75" "Prästkulla"
"272" 30.17550498005 28.334799176267 29.5795387566941 30.17550498005 30.17550498005 24.7476860217635 "2" "PP9" "Bioassay" "20" "75" "Prästkulla"
"273" 27.1246441881158 29.5322594768438 30.6927646879573 28.5565113142658 30.0287940447829 23.6662231858422 "3" "PP9" "Bioassay" "20" "75" "Prästkulla"
"274" 29.9358267466262 29.1960689681878 31.078686069004 29.4795689551342 31.0166704468595 22.5249599003543 "1" "PPny2" "Bioassay" "20" "75" "Prästkulla"
"275" 29.0563987033822 27.6809478771866 30.58535966643 29.8607918204877 29.7564049274282 23.3949448562735 "2" "PPny2" "Bioassay" "20" "75" "Prästkulla"
"276" 29.3425173979574 30.2428662718383 30.892298246441 28.6192863353316 30.7201003743873 23.2614725448596 "3" "PPny2" "Bioassay" "20" "75" "Prästkulla"
"277" 29.0168949891884 28.918013084301 30.2380865145469 30.643502324585 31.3950048017287 23.8206508873589 "1" "PPny3" "Bioassay" "20" "75" "Prästkulla"
"278" 28.0104589142913 29.0553391407313 29.5873653110746 29.8461888534038 31.3320277075158 24.2239663505866 "2" "PPny3" "Bioassay" "20" "75" "Prästkulla"
"279" 28.6883086898419 29.2218269917411 30.5837026571153 31.061061137762 33.0781347177492 22.2626891415299 "3" "PPny3" "Bioassay" "20" "75" "Prästkulla"
"280" 27.4091454862394 30.9379342573422 31.0766445077787 29.2512176120352 28.1026967384215 23.874808305119 "1" "PPny4" "Bioassay" "20" "75" "Prästkulla"
"281" 28.7747176295896 30.1520714391225 30.067234429115 29.7628192755589 31.3996745274675 24.158586202713 "2" "PPny4" "Bioassay" "20" "75" "Prästkulla"
"282" 30.3303240779172 29.1880072840695 31.8307481206299 31.3502497867098 31.4046458245121 22.306908502082 "3" "PPny4" "Bioassay" "20" "75" "Prästkulla"
"283" 28.1609771442467 31.2379232291946 31.339068515724 29.7739782925844 31.1101607619995 25.344879429822 "1" "PP13" "Bioassay" "25" "50" "Prästkulla"
"284" 31.2128900374888 30.4019717913762 32.7252774412817 32.1481822477292 34.0038417925145 21.0440747304077 "2" "PP13" "Bioassay" "25" "50" "Prästkulla"
"285" 30.3181484444775 30.3487213672786 30.0480876264006 28.5500144091441 29.8595546024601 26.05832120085 "3" "PP13" "Bioassay" "25" "50" "Prästkulla"
"286" 29.726503807569 30.7378706468446 31.6041468847051 29.9996155278797 34.1389650388389 23.491875317351 "1" "PP3" "Bioassay" "25" "50" "Prästkulla"
"287" 31.8421816972377 29.4991674320529 30.1882892747543 28.9241071357297 33.1111164006948 25.0507671233045 "2" "PP3" "Bioassay" "25" "50" "Prästkulla"
"288" 32.026795520258 29.6233092342293 31.4906681445465 30.89547588846 32.0040782585753 23.8167771481334 "3" "PP3" "Bioassay" "25" "50" "Prästkulla"
"289" 30.9325652545712 30.2842153405133 30.807078174431 31.1103386181032 32.9246726517977 23.5811138096883 "1" "PP4a" "Bioassay" "25" "50" "Prästkulla"
"290" 32.7750715171135 29.198920597204 33.500040084841 32.5532527762417 28.0627758268847 22.0844902497288 "2" "PP4a" "Bioassay" "25" "50" "Prästkulla"
"291" 30.9418358296055 30.3096804188634 31.6560266753294 30.8501491669788 33.861332192193 23.1195158233999 "3" "PP4a" "Bioassay" "25" "50" "Prästkulla"
"292" 31.0947747982938 28.8199408758312 32.4930178712022 31.5142477201663 31.6702056013753 22.7806063724615 "1" "PP5a" "Bioassay" "25" "50" "Prästkulla"
"293" 31.6484471170245 29.2622138602323 31.1238872200572 31.3398824717496 33.6335463349594 22.7052151481415 "2" "PP5a" "Bioassay" "25" "50" "Prästkulla"
"294" 30.7731995679563 29.9897678070612 31.1492468131859 29.7860755492285 30.6374047294011 24.364727763835 "3" "PP5a" "Bioassay" "25" "50" "Prästkulla"
"295" 28.2232817329073 30.6182770690103 32.2744936018396 30.4975615782793 32.1151491540747 24.5583594343142 "1" "PP7" "Bioassay" "25" "50" "Prästkulla"
"296" 30.5878465544777 30.1177163480688 32.1696388114576 30.9992104850855 32.4879561387136 23.3057255447902 "2" "PP7" "Bioassay" "25" "50" "Prästkulla"
"297" 30.5996480555905 30.8319957275648 30.7293304771576 29.7621157496367 31.1616052157144 24.6774841373622 "3" "PP7" "Bioassay" "25" "50" "Prästkulla"
"298" 32.2846040874976 29.7264804964424 31.0917988677763 29.7314094436313 31.6684856888812 23.7525965034581 "1" "PP9" "Bioassay" "25" "50" "Prästkulla"
"299" 29.7994017215332 30.4747280993084 31.7803590963405 30.5447619458925 31.3901705225148 22.4158333245241 "2" "PP9" "Bioassay" "25" "50" "Prästkulla"
"300" 27.8487713147294 30.785625516799 31.026940459976 29.3736763811886 31.6944073240827 25.6615337446566 "3" "PP9" "Bioassay" "25" "50" "Prästkulla"
"301" 32.5644292270573 28.7068597539484 32.1327812883702 32.2645475012325 32.1236939633452 23.4634732145282 "1" "PPny2" "Bioassay" "25" "50" "Prästkulla"
"302" 29.8021849778937 30.2406912418736 30.7008521361735 30.9390530696935 31.5020734580133 24.7891380588148 "2" "PPny2" "Bioassay" "25" "50" "Prästkulla"
"303" 29.9283188953091 29.8218845690091 31.37785305349 30.7443153969424 30.0347532216091 25.4276673831948 "3" "PPny2" "Bioassay" "25" "50" "Prästkulla"
"304" 34.7527470097675 30.3478363262795 29.9916206694293 28.7969949909686 30.260954458755 25.3738494105065 "1" "PPny3" "Bioassay" "25" "50" "Prästkulla"
"305" 32.2262640352578 29.2740122096959 30.7799588479876 29.3883249908204 33.5483161995666 24.0702956080743 "2" "PPny3" "Bioassay" "25" "50" "Prästkulla"
"306" 31.2482256125231 30.3696438239799 30.843101787806 30.1011882774805 33.9718291570074 22.9944378101525 "3" "PPny3" "Bioassay" "25" "50" "Prästkulla"
"307" 31.7166037476713 29.3752128930594 30.3816001902171 29.1800969885084 32.7127217866948 24.8772778302522 "1" "PPny4" "Bioassay" "25" "50" "Prästkulla"
"308" 28.9006921135001 30.638485694633 29.8831379164701 29.6116076694181 31.4382656950408 26.4075507542043 "2" "PPny4" "Bioassay" "25" "50" "Prästkulla"
"309" 27.7570371174438 30.1768235273978 31.7054065509351 31.2541643299647 30.9777784696203 25.6361986788828 "3" "PPny4" "Bioassay" "25" "50" "Prästkulla"
"310" 28.8207850181274 31.2399919948042 31.2348773923166 29.6186630062068 32.4368089769235 25.6906482956617 "1" "PP13" "Bioassay" "25" "75" "Prästkulla"
"311" 31.2509499661078 31.2865606855873 30.9813259471914 29.1600920080954 31.8512449516199 25.4311409540246 "2" "PP13" "Bioassay" "25" "75" "Prästkulla"
"312" 27.7859902245524 31.1567673771815 32.6075498636731 32.1329444405829 32.1545174143597 25.2673455361079 "3" "PP13" "Bioassay" "25" "75" "Prästkulla"
"313" 31.8584347379286 30.1204146579953 30.6628875920351 31.089492520746 31.2106272535898 24.9958887859496 "1" "PP3" "Bioassay" "25" "75" "Prästkulla"
"314" 29.6320908580662 31.2236529872601 31.3419447671327 30.7827472622807 33.5303426947743 24.8305199750589 "2" "PP3" "Bioassay" "25" "75" "Prästkulla"
"315" 33.7238720866629 30.0184616411408 33.7238720866629 28.7158770817935 33.7238720866629 23.0671285072774 "3" "PP3" "Bioassay" "25" "75" "Prästkulla"
"316" 31.1998855184809 30.0047387805013 32.6068304125582 32.1933197268437 35.3400351888661 22.1026504327626 "1" "PP4a" "Bioassay" "25" "75" "Prästkulla"
"317" 31.9000134756878 29.9651408634578 32.9661677722228 31.0820644122087 33.1692447810866 22.8743686372969 "2" "PP4a" "Bioassay" "25" "75" "Prästkulla"
"318" 31.6554745590294 30.9647913268926 32.3058259235962 32.4369044931988 32.7998913013291 23.3471098396027 "3" "PP4a" "Bioassay" "25" "75" "Prästkulla"
"319" 33.5705547784311 30.8916324153702 32.4584560114778 31.1387654746931 32.6462771365632 23.151424997375 "1" "PP5a" "Bioassay" "25" "75" "Prästkulla"
"320" 31.6266553631345 30.6512959141686 31.7216903863671 32.1168360092815 33.362294997961 23.9638313845923 "2" "PP5a" "Bioassay" "25" "75" "Prästkulla"
"321" 31.099732713658 29.8401935387549 31.099732713658 31.099732713658 31.099732713658 25.6961541546599 "3" "PP5a" "Bioassay" "25" "75" "Prästkulla"
"322" 32.5905161630365 30.2248428151147 32.0087143843809 32.2010455508787 35.148520677456 23.2528380295728 "1" "PP7" "Bioassay" "25" "75" "Prästkulla"
"323" 30.8010900060669 30.9613776995684 31.9696389974 30.0203338215922 31.1371771053441 25.2996027194369 "2" "PP7" "Bioassay" "25" "75" "Prästkulla"
"324" 31.8916864145878 30.0048362878821 32.0148635741947 31.9644729179919 31.3485871199574 24.0531398941484 "3" "PP7" "Bioassay" "25" "75" "Prästkulla"
"325" 28.686684837116 31.1185077185396 31.1773421430902 29.8143446410019 31.2557880424909 26.5441312097327 "1" "PP9" "Bioassay" "25" "75" "Prästkulla"
"326" 30.0308681116953 31.2955370228162 31.8525935670003 29.3935151287098 31.4360557907185 26.2569354880331 "2" "PP9" "Bioassay" "25" "75" "Prästkulla"
"327" 30.3760686552932 30.8544692375768 30.6792135787204 30.262389309008 32.3180908209988 25.3836506976012 "3" "PP9" "Bioassay" "25" "75" "Prästkulla"
"328" 32.0270186198886 30.5203983292425 31.2308781318549 33.0751023003381 33.266579126574 23.4357557585119 "1" "PPny2" "Bioassay" "25" "75" "Prästkulla"
"329" NA NA NA NA NA NA "2" "PPny2" "Bioassay" "25" "75" "Prästkulla"
"330" 29.8118262074246 31.2989321133289 32.5943407735502 31.6881356121397 31.5487194334612 23.2708838244238 "3" "PPny2" "Bioassay" "25" "75" "Prästkulla"
"331" NA NA NA NA NA NA "1" "PPny3" "Bioassay" "25" "75" "Prästkulla"
"332" NA NA NA NA NA NA "2" "PPny3" "Bioassay" "25" "75" "Prästkulla"
"333" 32.8013679444853 30.7300185959471 30.770044670315 28.6936920624807 30.3297578522682 26.5422905652066 "3" "PPny3" "Bioassay" "25" "75" "Prästkulla"
"334" 29.4399642328298 30.2976021855379 31.4635413630757 32.4444998057157 32.1025657199955 25.4544702173039 "1" "PPny4" "Bioassay" "25" "75" "Prästkulla"
"335" 31.1766912069007 29.9919769410385 31.1766912069007 29.6724158561678 29.2905013888832 26.4222457978484 "2" "PPny4" "Bioassay" "25" "75" "Prästkulla"
"336" 32.9668918135599 30.4998461980612 31.1414770133824 29.1121330393431 33.5936009820133 24.8445420351134 "3" "PPny4" "Bioassay" "25" "75" "Prästkulla"
